# Supplementary material for: Aurora kinase A inhibition reverses the Warburg effect and elicits unique metabolic vulnerabilities in glioblastoma
Source: Nat Commun. 2021 Sep 1;12:5203. doi: 10.1038/s41467-021-25501-x (PMC8410792; doi:10.1038/s41467-021-25501-x)
Supplement: Supplementary file 4 — Source Data [file 41467_2021_25501_MOESM4_ESM.zip]

Archive with 22 entries (21 files):
- Source Data/
- Source Data/Figure 1.xlsx
- Source Data/Figure 2.xlsx
- Source Data/Figure 3.xlsx
- Source Data/Figure 4.xlsx
- Source Data/Figure 5.xlsx
- Source Data/Figure 6.xlsx
- Source Data/Figure 7.xlsx
- Source Data/Figure S1.xlsx
- Source Data/Figure S10.xlsx
- Source Data/Figure S11.xlsx
- Source Data/Figure S12.xlsx
- Source Data/Figure S13.xlsx
- Source Data/Figure S14.xlsx
- Source Data/Figure S15.xlsx
- Source Data/Figure S2.xlsx
- Source Data/Figure S3.xlsx
- Source Data/Figure S4.xlsx
- Source Data/Figure S6.xlsx
- Source Data/Figure S7.xlsx
- Source Data/Figure S8.xlsx
- Source Data/Uncropped Western blot Images.pdf
