# Supplementary material for: Aurora kinase A inhibition reverses the Warburg effect and elicits unique metabolic vulnerabilities in glioblastoma
Source: Nat Commun. 2021 Sep 1;12:5203. doi: 10.1038/s41467-021-25501-x (PMC8410792; doi:10.1038/s41467-021-25501-x)
Supplement: Supplementary file 4 — Source Data [file 41467_2021_25501_MOESM4_ESM.zip › Source Data/Figure 1.xlsx]

## Sheet: Fig. 1a
	log2(fc)	-log10(p)
14-3-3-beta-R-V	0.0172493	0.421488
14-3-3-zeta-R-V	-0.0142173	0.0733003
4E-BP1-R-V	0.0331834	0.200915
4E-BP1_pS65-R-V	0.0940375	0.463413
53BP1-R-V	-0.21197	1.03351
A-Raf-R-V	-0.103438	1.08017
ACC1-R-C	-0.101166	0.230518
ACC_pS79-R-V	0.205132	0.522674
ADAR1-M-V	0.0491558	0.241287
Akt-R-V	0.0689873	0.725559
Akt_pS473-R-V	0.40991	1.60466
Akt_pT308-R-V	0.0734882	0.758098
AMPK-a2_pS345-R-V	-0.052657	0.763814
AMPKa-R-C	0.023218	0.555359
AMPKa_pT172-R-C	0.00332414	0.0671339
Annexin-I-M-V	0.154063	1.0658
Annexin-VII-M-V	-0.081489	0.479541
AR-R-V	-0.0570627	0.398472
ARID1A-R-C	-0.085738	0.521245
Atg3-R-V	-0.00239553	0.0114305
Atg7-R-V	-0.0183507	0.135737
ATM-R-V	-0.309228	1.68143
ATM_pS1981-R-V	-0.0429824	0.633001
ATR_pS428-R-C	-0.113176	0.737997
Aurora-B-R-V	0.00789002	0.113241
Axl-R-V	0.359369	1.1794
b-Actin-R-C	-0.0808541	0.820808
b-Catenin-R-V	-0.274246	0.617583
b-Catenin_pT41_S45-R-V	-0.105368	0.836709
B-Raf-R-C	-0.0792158	1.22548
B-Raf_pS445-R-V	0.0280286	0.292254
B7-H4-R-C	-0.0429093	0.419339
Bad_pS112-R-V	0.161814	1.36073
Bak-R-C	-0.0457041	1.07157
BAP1-M-V	-0.0665937	0.411535
Bax-R-V	0.0385523	0.271242
Bcl-xL-R-V	0.049001	0.301274
Bcl2-M-V	-0.0601901	1.20562
Beclin-R-C	0.0517208	0.805707
Bid-R-C	-0.0210512	0.129581
Bim-R-V	-0.258432	0.847346
BiP-GRP78-M-C	0.0145997	0.314303
BRD4-R-V	-0.217889	0.663997
c-Abl-R-V	-0.0910632	0.950479
c-IAP2-R-C	-0.0751348	0.623738
c-Jun_pS73-R-V	0.30576	1.34842
c-Kit-R-V	-0.177862	1.02368
c-Met_pY1234_Y1235-R-V	-0.0883197	1.05441
c-Myc-R-C	-0.0965298	1.39833
C-Raf-R-C	-0.0971985	3.06766
C-Raf_pS338-R-V	0.0201564	0.0833384
Caspase-3-R-C	0.195081	1.45555
Caspase-7-cleaved--R-C	0.525715	2.32422
Caspase-8-M-Q	0.0692091	0.899108
Caveolin-1-R-V	0.100728	1.53364
CD134-R-V	0.0332649	0.352066
CD20-R-C	0.0261114	0.12744
CD29-M-V	0.0104759	0.0807228
CD31-M-V	0.00343163	0.033113
CD4-R-V	-0.0555015	0.167836
CD44-M-C	0.144397	1.1771
CD45-M-V	0.0616314	0.583423
CD49b-M-V	0.20727	1.18451
cdc25C-R-V	-0.260603	1.85416
cdc2_pY15-R-C	0.00867167	0.140741
Cdc6-R-V	0.101166	1.14548
CDK1_pT14-R-C	-0.0289325	0.303131
CDT1-R-V	-0.0382785	0.497365
Chk1-M-C	-0.00496091	0.0749178
Chk1_pS296-R-V	-0.00532277	0.0158205
Chk2-M-V	-0.0497176	0.287571
Chk2_pT68-R-C	-0.0190392	0.0817569
Claudin-7-R-V	0.153559	0.386937
COG3-R-V	-0.0111884	0.182364
Collagen-VI-R-V	-0.0203448	0.085435
Connexin-43-R-C	0.782705	1.69631
Cox-IV-R-V	-0.266606	0.742401
Cox2-R-C	0.0828099	0.878777
Creb-R-C	-0.0759263	1.04182
Cyclin-B1-R-V	0.412138	1.66907
Cyclin-D1-R-C	-0.018048	0.0476777
Cyclin-D3-M-V	-0.137458	0.494911
Cyclin-E1-M-V	-0.123363	1.26688
Cyclophilin-F-M-V	-0.0805935	0.461345
D-a-Tubulin-R-V	-0.0106347	0.088404
DJ1-R-V	0.0201096	0.0858923
DM-Histone-H3-R-V	0.136451	0.455984
DM-K9-Histone-H3-M-V	0.0381924	0.40954
DUSP4-R-V	0.656728	1.65196
E-Cadherin-R-V	-0.334947	0.88472
E2F1-M-V	0.00541097	0.0627612
eEF2-R-C	-0.222445	1.37907
eEF2K-R-V	-0.219871	1.79707
EGFR-R-V	-0.117314	0.479556
EGFR_pY1173-R-V	-0.0704112	0.496773
eIF4E-R-V	-0.0304679	0.217388
eIF4E_pS209-R-V	-0.049649	0.519932
eIF4G-R-C	-0.132285	1.50919
Elk1_pS383-R-C	-0.0512015	1.68484
EMA-M-C	-0.00689573	0.0403541
ENY2-M-C	0.0960913	0.227773
ER-R-V	0.0389273	0.562632
ER-a_pS118-R-V	0.161349	1.24069
ERCC1-M-V	0.0895253	0.368981
ERCC5-R-C	-0.0597832	1.0937
Ets-1-R-V	-0.00888489	0.0185124
FAK-R-C	-0.0790083	0.350633
FAK_pY397-R-V	-0.139254	0.468665
FASN-R-V	-0.0435088	0.224004
Fibronectin-R-V	0.171154	1.41502
FOXM1-R-V	-0.115497	1.4071
FOXO3-R-V	-0.252352	2.19651
FoxO3a_pS318_S321-R-C	-0.0450782	0.27708
G6PD-R-V	-0.105958	0.752495
Gab2-R-V	-0.0214041	0.0592988
GAPDH-M-C	0.107446	0.136507
GATA3-M-V	0.240651	0.423659
GATA6-R-V	0.027141	0.246316
GCLM-R-C	-0.0673864	0.852055
GCN5L2-R-V	-0.165484	1.44518
Glutamate-D1-2-R-V	0.0144464	0.147314
Glutaminase-R-C	0.0378748	1.52846
Granzyme-B-R-V	-0.055333	0.540205
GSK-3a-b-M-V	0.201472	1.2074
GSK-3a-b_pS21_S9-R-V	0.511326	1.79357
Gys-R-V	-0.0457234	0.128817
Gys_pS641-R-V	0.0199883	0.259028
H2AX_pS140-M-C	0.319609	0.640921
HER2-M-V	-0.0380827	0.0797815
HER2_pY1248-R-C	0.102759	0.58237
HER3-R-V	0.00433924	0.0205362
HER3_pY1289-R-C	-0.0327306	0.203674
Heregulin-R-V	0.164888	3.57782
HES1-R-V	-0.112525	1.56101
Hexokinase-II-R-V	0.00929785	0.037054
Hif-1-alpha-M-C	0.203381	1.24262
Histone-H3-R-V	0.641202	1.65913
HLA-DR-DP-DQ-DX-M-V	0.0489327	0.545187
HSP27-M-C	0.00364256	0.0538116
HSP27_pS82-R-V	0.470299	3.18295
HSP70-R-C	-0.0763189	0.373262
IGF1R_pY1135_Y1136-R-V	0.013412	0.064756
IGFBP2-R-V	0.0187139	0.0810842
IGFRb-R-C	0.269031	1.00469
INPP4b-R-V	-0.0116608	0.0964456
IR-b-R-C	0.115452	0.413007
IRF-1-R-C	-0.0876279	0.920349
IRS1-R-V	-0.0201988	0.243169
Jagged1-R-V	0.193759	3.16484
Jak2-R-V	0.0428117	0.295346
JNK2-R-C	-0.0459286	0.162047
JNK_pT183_Y185-R-V	0.00462376	0.0194934
LC3A-B-R-C	0.670957	1.43079
Lck-R-V	0.113637	0.239413
LDHA-R-C	0.164399	0.445565
LRP6_pS1490-R-V	0.294093	1.51297
MAPK_pT202_Y204-R-V	0.121074	0.976863
Mcl-1-R-V	0.111265	0.687171
MCT4-R-V	0.131153	0.82513
MDM2_pS166-R-V	0.0890813	0.49405
MEK1-R-V	-0.0367213	0.319078
MEK1_p_S217-S221-R-V	-0.0433473	0.469258
MERIT40_pS29-R-V	0.0356838	0.830827
Merlin-R-C	0.0413489	0.132467
MIF-R-C	-0.0427443	0.508825
MIG6-M-V	-0.057716	1.92535
MMP2-R-V	0.100516	0.171556
Mnk1-R-V	-0.0837544	0.441735
MSH6-R-C	-0.100447	0.358168
MSI2-R-C	-0.0837034	0.670375
mTOR-R-V	-0.193091	0.642698
mTOR_pS2448-R-C	-0.0552784	0.490991
MYH11-R-C	-0.0220537	0.144661
Myosin-IIa_pS1943-R-V	-0.110621	0.209921
Myt1-R-C	-0.0625333	0.465292
N-Cadherin-R-V	0.0485121	0.803233
N-Ras-M-V	0.0442425	0.77125
NAPSIN-A-R-C	-0.0938783	0.407713
NDRG1_pT346-R-V	0.772541	3.77124
NDUFB4-M-V	0.0484206	0.455015
NF-kB-p65_pS536-R-C	-0.0327671	0.130113
Notch1-R-V	0.0827949	1.10198
Notch3-R-C	0.075332	0.83867
Oct-4-R-C	-0.0810165	0.482212
P-Cadherin-R-C	0.0292792	0.209223
p16INK4a-R-V	0.216868	0.655907
p21-R-C	0.624468	1.39245
p27-Kip1-R-V	0.0475448	0.295738
p27_pT198-R-V	-0.0643246	0.740823
p38-MAPK-R-V	-0.203698	1.75231
p38_pT180_Y182-R-V	0.204017	1.61255
p44-42-MAPK-R-V	0.0586535	0.256514
p53-R-C	-0.209161	1.32366
p70-S6K1-R-V	-0.0280179	0.391459
p70-S6K_pT389-R-V	0.108001	1.03771
p90RSK_pT573-R-C	0.18919	1.06927
PAI-1-M-V	0.492508	3.0249
PAICS-R-C	0.0105967	0.102705
PAK1-R-V	-0.0837767	0.18244
PAK4-R-V	0.0174486	0.0829073
PAR-R-C	2.13706	1.5554
PARP-R-V	-0.229377	1.10123
Paxillin-R-C	-0.00571809	0.029042
PCNA-M-C	-0.151616	0.505413
PD-1-M-V	0.00653015	0.153568
PD-L1-R-C	-0.0826412	1.02738
Pdcd4-R-C	0.0924873	0.886719
PDGFR-b-R-V	-0.0109302	0.0179107
PDHK1-R-C	-0.0672903	0.752612
PDK1-R-V	-0.0896109	1.12548
PDK1_pS241-R-V	-0.082539	1.78203
PEA-15-R-V	0.0601673	0.417931
PEA-15_pS116-R-V	-0.393422	0.431179
PI3K-p110-a-R-C	-0.072988	0.409983
PI3K-p110-b-M-C	0.10405	0.714741
PI3K-p85-R-V	0.0543747	1.05377
PKA-a-R-V	0.0256152	0.378935
PKC-b-II_pS660-R-V	0.13912	1.13593
PKC-delta_pS664-R-V	-0.0447315	0.495663
PKCa-R-V	0.0481573	0.262695
PKM2-R-C	0.0300818	0.138664
PLC-gamma2_pY759-R-C	0.0260815	0.665895
PLK1-R-C	0.437813	1.76305
PMS2-R-V	-0.122854	0.452208
Porin-M-V	0.0451897	0.24679
PR-R-V	0.237429	0.361225
PRAS40-M-C	-0.0120298	0.049576
PRAS40_pT246-R-V	0.24818	2.72722
PREX1-R-V	-0.0178727	0.129369
PTEN-R-V	-0.0721398	0.524114
Rab11-R-C	-0.0356799	0.541477
Rab25-R-V	-0.155327	0.651032
Rad50-R-V	-0.114631	0.949883
Rad51-R-C	-0.0224129	0.121992
Raptor-R-V	-0.0385869	0.68586
Rb-M-Q	-0.0679286	1.08273
RBM15-R-V	0.0452338	0.588256
Rb_pS807_S811-R-V	-0.0508532	0.126072
Rheb-M-C	0.171204	0.514723
Rictor-R-C	-0.0921681	0.591749
Rictor_pT1135-R-V	0.273064	1.3924
RIP-R-C	-0.111256	0.844097
RPA32-T-C	-0.062539	1.59542
RPA32_pS4_S8-R-C	0.0532159	0.200268
RSK-R-C	-0.189178	1.24417
S6-M-V	0.0500187	0.157883
S6_pS235_S236-R-V	0.47266	1.64289
S6_pS240_S244-R-V	0.306408	0.657099
SCD-M-V	0.268374	0.89815
SDHA-R-V	-0.194263	1.19083
SF2-M-V	0.097346	0.379783
Shc_pY317-R-V	-0.0262682	0.23531
SHP-2_pY542-R-C	0.599345	2.57076
SHP2-R-V	0.12876	1.23562
SLC1A5-R-C	0.379253	1.04958
Slfn11-G-C	0.158684	0.229222
Smac-M-Q	-0.107008	0.425661
Smad1-R-V	-0.00361467	0.026187
Smad3-R-V	-0.0331412	1.29572
Smad4-M-V	0.0122794	0.269673
Snail-M-Q	-0.0344521	0.131434
SOD1-M-V	-0.0361998	0.0913378
SOD2-R-V	0.00790602	0.106708
Sox2-R-V	-0.141395	1.82358
Src-M-V	-0.00331975	0.0380388
Src_pY416-R-V	0.111545	0.519848
Src_pY527-R-V	-0.0666754	0.835997
Stat3-R-C	-0.0771896	0.701626
Stat3_pY705-R-V	-0.0401355	1.48618
Stat5a-R-V	-0.148618	0.673623
Stathmin-1-R-V	-0.0686818	0.634316
STING-R-V	0.584736	1.3765
Syk-M-V	0.127766	1.11964
Tau-M-C	0.0592809	0.718812
TAZ-R-V	0.156228	0.631959
TFAM-R-V	-0.112852	1.56203
TFRC-R-V	-0.0111061	0.113944
TIGAR-R-V	0.181509	0.470707
Transglutaminase-M-V	0.162321	0.221796
TRIM25-R-C	0.167414	1.05152
TSC1-R-C	-0.0659677	0.429036
TTF1-R-V	0.0884572	0.91189
Tuberin-R-V	-0.106742	0.897247
Tuberin_pT1462-R-V	0.0215287	0.308049
TUFM-R-V	-0.0531359	0.454512
Twist-M-C	0.00656854	0.124496
Tyro3-R-V	0.171127	1.25251
U-Histone-H2B-R-C	0.155168	0.348577
UBAC1-R-V	0.0548932	0.104168
UGT1A-M-V	-0.0142042	0.10401
ULK1_pS757-R-C	0.00349836	0.0165895
VASP-R-V	-0.104212	0.793614
VEGFR-2-R-V	-0.063403	0.344901
VHL-EPPK1-M-C	-0.073949	0.702912
Wee1-R-C	-0.111996	0.820368
Wee1_pS642-R-C	0.048478	0.839516
WIPI1-R-C	-1.10814	0.435661
WIPI2-R-C	-0.111911	0.954214
XBP-1-G-C	-0.0509202	0.0813038
XPA-M-V	-0.196318	2.00296
XPF-R-C	0.0068535	0.0757503
XRCC1-R-C	-0.0931382	0.72351
YAP-R-C	0.0446145	0.237423
YAP_pS127-R-V	0.130519	0.426494
YB1_pS102-R-V	0.18277	0.702707
ZAP-70-R-C	-0.00267664	0.0132483

## Sheet: Fig. 1d
	SF188
	Alisertib (nM)	siNT				siMyc1				siMyc2
	0	100.655	100.261	101.94	97.1427	113.928	102.84	93.1094	90.1227	97.4631	96.7281	103.408	102.401
	10	93.6258	95.5207	100.529	89.7232	95.8163	88.9789	86.8871	81.5559	109.815	114.536	119.951	115.372
	20	83.1738	80.7461	80.1528	76.6053	85.5515	78.1156	75.7594	76.6937	86.755	90.3548	89.7406	83.4741
	50	67.3276	65.8417	68.6142	63.8891	68.3897	69.4071	67.8823	66.6767	79.1864	82.0354	79.2833	72.7162
	100	37.5687	38.4565	37.9446	34.8769	61.1665	56.72	56.6534	55.1216	57.9695	56.511	58.0656	58.946
	200	17.1491	18.4428	19.1562	19.1588	45.9878	47.1667	47.107	42.669	37.5254	37.2652	36.3111	35.9538
	500	21.838	21.2324	21.392	20.2806	54.1527	51.8247	55.6455	44.6442	36.8564	38.9057	40.6211	38.1432
	1000	18.1616	18.5196	18.313	19.9476	55.3828	47.5408	50.7354	46.3139	38.5845	38.7675	37.6509	36.6332
	2000	19.2298	19.2146	19.7495	19.011	54.1858	51.3824	52.1285	45.2544	34.667	36.2337	36.1236	33.1992
	5000	19.9776	19.2757	19.2107	17.5765	47.0937	47.5925	43.3773	41.7662	34.7882	35.5697	35.4494	32.2277
	10000	18.6068	15.4627	18.4834	16.2641	31.4865	33.2522	31.8889	30.4771	25.377	27.4238	27.2484	24.2199
	GBM22
	Alisertib (nM)	siNT				siMyc1				siMyc2
	0	106.797	102.329	96.0034	94.8698	98.4586	101.894	98.9561	100.691	103.785	100.399	101.126	94.6896
	100	85.4694	86.3912	83.2127	81.3684	98.6997	96.7486	99.8209	94.5485	93.9656	96.1782	97.1896	92.9802
	200	90.7274	87.5353	83.2613	80.9857	95.9977	95.9165	95.2629	93.3513	97.5214	97.4454	97.3746	93.6837
	500	83.4143	84.2382	87.967	80.4173	97.3765	92.5809	98.1222	99.5649	99.7498	102.139	97.5228	92.6065
	1000	88.0696	81.9411	80.0377	79.6206	98.5533	92.9824	92.9159	98.5463	98.6638	98.8818	99.5085	94.6081
	2000	75.7487	76.7742	74.5441	72.2205	88.8216	87.2799	89.5521	91.3772	93.6357	92.2692	91.3229	92.4304
	5000	71.3191	66.6063	65.2147	68.9785	89.4708	86.2782	89.4235	88.2315	94.2665	92.2836	88.5405	87.66
	10000	54.578	53.8696	56.7582	54.0178	76.305	72.2185	73.603	77.1032	80.7054	84.3511	81.3945	79.8146
	20000	31.7802	29.5902	30.0113	28.9032	60.982	48.7065	51.3542	47.7127	57.7427	57.8209	61.2631	57.8531

## Sheet: Fig. 1e
	SF188
	Alisertib (nM)	EV				c-Myc OE
	0	76.3771	80.3091	79.66	76.5584	117.984	122.814	120.801	125.497
	10	74.3398	73.1381	74.7497	72.7054	114.116	116.599	106.688	111.519
	20	67.2923	71.5776	69.4736	67.3185	103.984	104.477	99.3132	99.7949
	50	38.539	36.8869	36.7491	40.3065	59.0392	54.6219	54.8952	60.4614
	100	25.0204	24.7576	21.2907	23.8519	38.458	34.744	38.0677	38.556
	200	18.4548	18.2375	15.7358	16.1566	23.1571	22.7498	24.4386	24.9227
	500	19.3578	18.2879	17.3265	18.6573	27.0517	28.1962	27.5141	27.4775
	1000	19.9698	19.7909	19.3655	18.322	25.8166	26.0566	26.3526	25.5899
	2000	21.4252	18.4014	17.8856	17.5764	24.9779	26.5086	26.266	26.161
	5000	17.4586	15.0193	16.5222	17.3682	22.1514	21.9422	22.6261	23.2217
	10000	15.4171	15.2982	14.6371	17.9738	19.211	19.2095	20.8559	16.3883
	GBM22
	Alisertib (nM)	EV				c-Myc OE
	0	89.5613	91.3912	87.1842	88.962	112.824	109.677	110.812	109.588
	100	63.7347	68.879	67.4043	65.0953	77.5416	77.1919	75.1884	72.6089
	200	66.4048	70.9938	68.6848	66.9949	81.8491	82.4047	81.9604	79.6173
	500	68.1246	69.2294	67.4039	67.3459	79.3873	82.0487	80.7948	80.3685
	1000	64.9393	67.935	63.7645	64.3496	77.3088	75.2407	74.1461	73.3268
	2000	60.1841	61.0637	60.4781	59.3121	70.6796	70.0127	70.3338	66.3739
	5000	48.9895	49.6164	44.0522	52.781	60.3627	54.4751	61.4228	59.6851
	10000	29.7325	30.2545	29.847	30.2973	28.0356	39.9746	37.1122	38.5322
	20000	15.5199	13.2904	18.5544	21.2446	16.9077	20.5208	22.4296	21.3969
	50000	3.22228	2.99864	3.42322	4.79664	4.57137	5.09975	5.37204	5.46919
	100000	2.05614	1.7697	1.67166	1.68316	3.45683	2.90119	2.64319	3.14724

## Sheet: Fig. 1i
		DMSO			Ali 50 nM
	CHX 0	1	1	1	1	1	1
	CHX 30	0.588718	0.369345	0.287151	0.17302	0.116581	0.104494
	CHX 60	0.339209	0.171009	0.1987	0.104281	0.112523	0.082333
	CHX 90	0.05392	0.070278	0.081809	0.086656	0.104712	0.092796
	CHX 120	0.039084	0.056505	0.05246	0.05404	0.085666	0.073109

## Sheet: Fig. 1k
		pT58		pS62
	DMSO	1	1	1	1
	Ali 0.2uM 1h	1.92896	1.73712	1.14615	0.995287
	Ali 0.2uM 5h	3.54522	2.90669	1.54113	1.14391
		pT58		pS62
	DMSO	1	1	1	1
	Ali 10uM 1h	1.85726	2.47852	1.19828	1.33561
	Ali 10uM 5h	3.83272	3.61692	2.05877	1.96106

## Sheet: Fig. 1m
	Days	Myc-T58A+Vehicle	Myc-T58A+Alisertib	Myc-WT+Vehicle	Myc-WT+Alisertib
	22	1	1
	24		1
	27		1
	29	1	1	1
	34	1
	36	1
	37			1
	38	1	1	1
	41				1
	43			1
	45			1
	48				1
	50				1
	52				1
	55				1
