# Supplementary material for: Aurora kinase A inhibition reverses the Warburg effect and elicits unique metabolic vulnerabilities in glioblastoma
Source: Nat Commun. 2021 Sep 1;12:5203. doi: 10.1038/s41467-021-25501-x (PMC8410792; doi:10.1038/s41467-021-25501-x)
Supplement: Supplementary file 4 — Source Data [file 41467_2021_25501_MOESM4_ESM.zip › Source Data/Figure 2.xlsx]

## Sheet: Fig. 2a
	Alisertib (nM)	SF188-Glucose+Alisertib				SF188-Galactose+Alisertib
	0	94.6071	96.5306	98.6963	98.826	93.2631	97.1114	99.197	101.758
	10	94.42	98.2203	99.4601	97.1036	92.4598	95.183	88.8006	92.2837
	20	97.8843	95.3872	96.5686	92.6737	91.0225	90.8138	93.3107	91.5573
	50	69.6654	76.0192	81.3943	84.136	68.8427	70.4477	77.4049	74.4703
	100	45.336	43.9711	25.9557	46.488	68.1983	66.7059	73.8543	68.2288
	200	23.3827	25.9357	27.4797	27.512	56.2219	56.9474	60.4253	63.2459
	500	24.3441	24.4144	25.5153	24.5074	63.7569	54.1945	55.6431	58.9737
	1000	20.4396	19.7053	21.5966	19.9218	54.78	45.7	49.5246	53.6405
	2000	20.6068	19.0481	19.8713	18.9233	51.0705	46.291	47.9369	50.5353
	5000	15.9537	21.2584	20.3716	19.1267	51.1077	44.8034	42.4847	48.3051
	10000	16.1929	11.9155	8.91805	16.2257	37.7519	36.0596	35.7243	36.3784
	20000	14.663	16.3374	14.8659	15.824	32.5993	27.1709	29.7684	27.9229
	50000	12.2731	12.8912	12.6628	11.6118	19.8662	18.0253	19.8527	18.4573
	100000	4.73365	5.86924	5.45554	6.6102	6.57413	8.21428	10.7264	10.7852
	200000	2.12886	2.02644	1.12821	0.600824	-0.69335	-0.91606	-0.68847	-0.93589
	Alisertib (nM)	GBM22-Glucose+Alisertib				GBM22-Galactose+Alisertib
	0	96.63	98.6164	101.505	101.69	94.758	97.9845	103.596	101.437
	10	60.759	61.9769	63.3079	62.1556	90.3166	93.8646	91.9848	93.307
	20	50.4586	53.3096	53.4189	51.6628	92.8904	91.0658	89.8856	87.2056
	50	53.3096	58.2098	58.467	58.3733	81.0104	82.4185	87.0318	81.7983
	100	54.454	52.7393	55.3151	54.1511	80.8005	78.8562	76.8311	73.2514
	200	49.443	53.0976	50.763	53.6968	72.0017	74.9274	75.0636	75.6264
	500	60.2801	58.4826	59.1708	58.4487	76.266	75.7432	78.2402	73.2032
	1000	57.4318	59.5716	60.0795	60.0588	70.5353	75.4647	73.0815	74.8274
	2000	56.0801	54.6796	55.1956	56.7655	72.2503	73.0077	73.7712	73.9575
	5000	52.1245	52.2463	50.8212	49.5355	70.2499	71.8708	69.1682	70.0738
	10000	41.2819	45.0876	45.0525	44.9245	62.7795	61.1726	61.578	57.2216
	20000	34.1529	33.633	33.4394	29.3097	44.2517	46.057	48.2509	47.8068
	50000	7.81379	8.75761	8.3056	9.63429	16.6214	13.8337	14.6842	11.955
	100000	2.49163	2.55876	3.0338	3.01038	1.59065	2.2332	2.23746	2.34668
	200000	3.53889	3.405	2.92021	2.67196	3.82463	3.77445	3.25261	2.8554

## Sheet: Fig. 2b
	Days	SF188-sgNT+Glucose				SF188-sgAURK-2+Glucose				SF188-sgAURK-3+Glucose
	0	106.362	96.5005	94.9179	102.219	104.46	97.4827	101.541	96.5161	101.132	104.879	96.2536	97.7359
	1	183.928	189.978	179.41	171.58	220.485	211.39	207.714	208.446	179.448	177.503	165.291	150.18
	4	410.956	457.607	434.742	432.232	506.361	504.695	544.589	505.019	330.778	317.005	319.663	326.998
	7	2649.94	2568.31	2520.3	2377.74	2304.03	2374.45	2304.04	2205.18	1206.25	1130.49	1094.5	1092.5
	Days	SF188-sgNT+Galactose				SF188-sgAURK-2+Galactose				SF188-sgAURK-3+Galactose
	0	96.8387	100.616	99.5819	102.964	99.8906	101.545	99.9425	98.6218	99.414	100.227	102.129	98.2309
	1	141.053	143.736	145.858	144.022	173.606	167.097	171.563	166.77	141.066	146.358	138.991	127.577
	4	181.796	161.371	184.459	192.294	209.861	216.166	227.063	240.131	162.653	151.922	159.373	140.778
	7	212.162	195.079	204.898	196.141	336.547	333.935	310.659	267.612	205.472	186.384	223.872	221.33

## Sheet: Fig. 2c
	Time (minutes)	SF188 + DMSO					SF188 + Alisertib 1nM					SF188 + Alisertib 5nM					SF188 + Alisertib 10nM
	1.41908	27.4866	29.0382	25.3761	20.18	21.0292	28.3426	28.1258	27.3357	25.3603	23.9806	22.9403	21.9929	24.5541	25.0545	24.1875	12.5222	14.8041	17.5086	14.5005	11.2616
	10.2815	25.6023	23.4867	24.1264	17.1432	26.2204	23.7858	25.657	24.9657	23.4456	23.5412	19.2176	20.4995	22.8088	24.181	21.8722	8.65829	13.0214	16.7478	11.7436	9.34956
	19.1771	24.884	21.9301	24.5911	17.3475	22.4067	22.7254	26.2568	25.316	22.7748	24.4044	21.2707	21.0377	24.0406	23.6947	23.3256	7.93319	12.3235	17.0114	11.9589	8.99316
	28.1783	126.36	131.261	126.198	115.267	121.038	113.766	121.026	109.894	112.972	118.366	111.168	110.283	110.371	104.291	116.279	57.7402	71.3133	81.9585	72.1258	64.4934
	37.0997	121.447	127.722	123.443	117.296	120.822	111.698	123.321	111.089	110.554	115.561	115.111	114.258	112.2	107.939	116.509	62.6871	71.6539	79.7163	70.7909	68.9228
	45.9582	112.385	118.74	115.847	109.963	114.88	102.45	113.885	103.914	102.52	106.579	107.139	106.729	104.147	104.4	109.881	61.8618	69.2971	75.1929	66.1795	68.5766
	54.943	135.814	136.808	137.972	123.521	134.38	130.426	134.704	117.647	118.551	125.826	122.124	129.26	123.348	120.609	131.773	62.1941	80.8145	90.3572	75.8014	76.3738
	63.8096	134.8	132.751	137.802	122.293	132.38	125.883	124.692	112.756	115.848	120.342	118.541	124.518	115.819	120.031	122.589	61.7467	78.3648	84.986	74.731	81.4109
	72.6847	133.192	131.187	139.39	120.206	130.479	125.396	113.833	110.114	110.789	114.224	120.027	125.032	109.286	120.394	116.005	62.8606	73.0929	92.1914	76.0706	81.3734
	81.6508	47.0129	45.1588	49.3159	44.9852	46.5994	36.7964	47.3658	45.1736	45.9177	46.0204	35.5106	40.3773	46.6781	41.6057	45.0128	20.1276	20.6035	35.1616	24.7665	24.7616
	90.5101	37.8122	37.1763	38.638	36.9588	38.3579	34.2786	39.3791	34.456	35.1852	35.1526	34.0138	34.6025	36.2834	33.7655	37.6183	16.7405	15.6014	23.2201	19.0107	19.4388
	99.4294	32.1294	31.3056	32.8757	31.6888	33.049	29.2646	32.5026	27.9409	29.2128	29.5292	28.743	28.5274	29.5317	28.2957	31.1455	14.2841	11.9982	18.3662	15.6988	16.2875
	Time (minutes)	GBM22 + DMSO				GBM22 + Alisertib 1 uM				GBM22 + Alisertib 5 uM				GBM22 + Alisertib 10 uM
	1.41544	37.971	30.3272	30.689	33.8533	43.9382	35.871	33.827	35.0889	44.9673	49.5083	54.9667	57.8864	50.7668	41.777	49.3844
	10.2651	35.3272	32.3499	30.3501	33.1655	45.7716	34.0546	29.8993	32.2326	38.9283	46.0102	67.709	53.5795	45.4194	42.0744	45.323
	19.1428	34.0696	30.6333	29.0078	31.3753	42.6351	33.4283	28.6286	30.429	40.0518	44.6213	63.016	49.7946	42.738	38.996	40.7862
	28.1289	81.2266	80.6733	81.795	73.1912	89.2762	76.2679	73.8905	57.8952	74.1816	80.4505	121.449	104.49	68.8464	46.033	50.3573
	37.0053	75.4964	74.6488	78.0761	67.4538	84.1493	72.8009	71.5426	56.9961	71.0742	79.1773	115.644	92.6572	70.6394	40.2478	45.4599
	45.8802	69.1333	68.3927	71.6103	61.1776	79.0361	66.1813	65.1516	51.9716	64.8877	72.7641	104.824	82.504	65.2686	37.6498	40.3184
	54.8481	131.939	126.535	116.387	108.075	149.544	87.2027	109.046	80.8036	74.59	80.166	132.934	114.117	59.8715	41.0186	46.7598
	63.6775	138.811	131.02	126.279	123.885	139.862	84.3885	104.969	80.7075	79.1528	77.6512	127.806	105.739	62.7622	38.9288	39.7748
	72.5893	136.453	134.483	124.641	118.936	144.411	86.5404	96.3698	79.6832	83.7575	72.3134	113.623	91.0512	60.4315	40.0596	30.5144
	81.5988	45.671	48.7637	40.0765	35.012	71.292	28.3981	31.4382	29.7873	32.906	43.4511	74.4792	65.958	24.5612	31.3738	23.3114
	90.5184	33.2562	33.6534	29.5048	25.2108	47.6031	22.5224	22.4533	21.9118	23.7887	31.9524	51.2339	44.2955	19.757	19.115	12.639
	99.3573	27.926	28.3737	24.4597	21.9632	37.2283	17.3962	17.6839	17.9816	17.4112	24.7005	38.7337	33.027	16.8575	14.2043	8.73852

## Sheet: Fig. 2d
	SF188					GBM22
	DMSO	Ali 1 nM	Ali 5 nM	Ali 10 nM		DMSO	Ali 1 μM	Ali 5 μM	Ali 10 μM
	130.41	107.7	100.85	54.93		111.53	114.33	40.04	15.99
	112.48	108.45	108.22	60.77		57.66	67.45	52.07	16.12
	122.42	92.33	99.31	75.18		97.62	82.27	93.83	30.4
	124.7	95.78	96.91	64.11		88.84	110.97	90.28	-0.1
	107.84	101.42	108.45	72.38		98.38	56.44	46.24	-1.69

## Sheet: Fig. 2e
		SF188 + DMSO								SF188 + Alisertib				GBM22 + DMSO								GBM22 + Alisertib
	HK2	1.04608	0.985353	1.05912	0.916007	1.00651	1.03176	0.947028	1.01681	0.882089	0.79673	0.868905	0.777356	1.07887	1.09793	0.960941	0.878535	0.887468	1.07957	1.07158	0.974034	0.799288	0.731532	0.685401	0.639672	0.741876	0.842126	0.78703
	GLUT1	1.04724	1.01452	0.994543	0.946385	0.970571	1.00791	0.997352	1.02495	0.550587	0.554215	0.605358	0.580232	1.1253	0.966075	1.06122	0.866796	1.01682	1.03608	0.96054	0.988206				0.863527	0.847974	0.837434	0.918849
	LDHA	1.05281	1.01898	0.928853	1.00355	0.968561	0.977312	1.00462	1.05157	0.839482	0.7948	0.816936	0.797265	1.05793	1.03246	0.946455	0.967324	1.02913	1.07918	0.944672	0.953139				0.509988	0.511281	0.57901	0.566073

## Sheet: Fig. 2h
		SF188+siNT				SF188+siAURKA
	HK2	0.983465	0.959983	1.09039	0.971397	0.83202	0.910805	0.925411	0.845257
	Glut1	0.99475	0.935693	1.07721	0.997361	0.894654	1.00218	0.992238	0.88453
	LDHA	1.03061	0.961755	1.06126	0.950649	0.691569	0.749001	0.753674	0.678657

## Sheet: Fig. 2i
	Control	Alisertib
	1.18709	0.699605
	1.11858	0.612648
	1.24111	0.729908
	0.571805	0.440053
	0.881423	0.631094

## Sheet: Fig. 2j
	SF188			GBM22
	siNT	siAurora		siNT	siAurora
		54.37		15.32	10.2
	64.53	56.78		13.23	9.21
	66.84	49.23		15.44	8.72

## Sheet: Fig. 2k
	SF188			GBM22
	siNT	siAurora		siNT	siAurora
	0.629021	1.24348		10.1246
	0.609184	1.15074		5.55782	29.5707
	0.593637	1.11941		3.85317	20.8829

## Sheet: Fig. 2m
	SF188
	cMyc-OE+DMSO	cMyc-OE+Ali 50nM	cMyc-T58A+DMSO	cMyc-T58A+Ali 50nM
	93.7883	41.4152	98.2459	62.7357
	100.929	26.5772	100.117	75.231
	108.003	65.3319	83.0193	70.3102
	98.8009	84.4669	130.179	98.3375
	98.4785	79.5648	88.4393	111.991

[truncated: 1 more sheets: Fig. 2n]
