# Supplementary material for: Aurora kinase A inhibition reverses the Warburg effect and elicits unique metabolic vulnerabilities in glioblastoma
Source: Nat Commun. 2021 Sep 1;12:5203. doi: 10.1038/s41467-021-25501-x (PMC8410792; doi:10.1038/s41467-021-25501-x)
Supplement: Supplementary file 4 — Source Data [file 41467_2021_25501_MOESM4_ESM.zip › Source Data/Figure 3.xlsx]

## Sheet: Fig. 3a
	Time (minutes)	GBM22 + DMSO					GBM22 + Alisertib 1uM					GBM22 + Alisertib 5uM					GBM22 + Alisertib 10uM
	1.40608	222.393	185.533	146.54	153.678	138.824	166.433	324.696	284.013	307.699	325.989	211.844	282.417	355.276	364.446	322.975	167.736	306.599	267.608	230.285	363.672
	10.2583	219.032	185.251	144.134	152.808	135.613	162.17	316.386	277.158	300.396	315.343	204.811	272.399	342.711	341.728	313.407	166.783	299.563	264.037	225.122	357.479
	19.1215	219.795	183.537	141.649	149.952	131.572	156.8	307.023	272.537	294.49	305.493	203.322	266.832	334.519	333.907	306.332	164.186	290.236	256.905	219.256	350.978
	28.0988	130.455	113.323	77.5754	138.458	92.066	129.819	203.84	188.211	193.833	191.851	134.682	175.796	207.847	206.051	221.536	141.836	203.212	175.433	168.475	223.122
	36.8803	135.358	114.826	76.2046	122.023	93.0643	124.818	198.781	190.822	192.598	190.916	132.692	176.201	199.071	207.304	223.046	142.276	199.294	179.206	165.835	219.641
	45.7385	136.005	115.346	78.4913	119.31	95.0372	122.07	196.184	198.972	193.79	192.282	135.57	172.612	200.052	206.491	227.658	148.762	197.415	180.277	169.4	221.991
	54.7265	366.132	291.476	196.85	262.876	204.165	279.234	535.87	488.263	571.804	538.076	257.757	395.993	526.451	414.885	553.866	166.437	445.759	332.784	308.794	387.867
	63.5602	424.194	349.537	267.597	289.228	218.646	303.869	565.328	535.766	595.044	578.623	269.572	370.102	488.404	385.761	535.135	157.006	372.027	286.449	273.505	343.11
	72.4088	415.241	342.266	261.012	282.31	222.676	294.123	537.612	514.554	558.377	557.477	258.51	341.49	439.168	351.507	483.649	155.749	324.594	255.218	259.462	308.65
	81.4345	82.7711	68.5096	41.6417	104.744	70.4847	87.2534	115.728	89.9768	109.952	97.9366	97.7899	106.177	112.946	126.862	119.656	103.584	127.612	133.349	122.628	125.034
	90.2503	86.6271	72.8601	46.6458	107.666	71.7397	86.5103	118.431	101.296	121.855	115.196	97.6687	111.674	113.966	134.887	130.576	108.679	131.695	137.757	123.669	131.543
	99.1072	82.8235	70.6506	45.6912	104.182	71.907	83.7545	115.693	103.472	120.264	111.567	99.5439	107.671	114.823	131.111	129.584	105.624	129.929	134.858	123.581	128.439

## Sheet: Fig. 3b
	Time (minutes)	SF188			SF188AR
	1.58887	52.6829	43.3868	56.3464	83.3202	85.6879	78.916
	8.18625	48.7663	40.1674	52.237	78.1157	80.2413	73.839
	14.7793	48.1919	39.3312	52.2262	76.5699	78.2923	72.5335
	21.4538	41.8843	31.6119	43.7423	74.0404	75.976	68.7335
	28.0512	32.7948	24.6766	32.2595	68.4824	70.8307	62.8041
	34.6452	27.1031	20.0574	26.2334	61.8777	65.0144	57.0599
	41.3287	57.6583	42.3919	59.0112	128.469	120.688	117.404
	47.9324	48.4155	35.963	50.0347	119.42	112.791	109.4
	54.5298	42.4398	29.6095	42.6832	108.003	102.797	98.511
	61.2267	13.9992	9.22153	13.9662	26.2484	24.8239	21.8867
	67.8291	14.0911	9.56547	14.2643	27.4612	26.4409	23.7927
	74.4313	13.8973	8.39394	12.5592	27.1186	26.1268	22.8274

## Sheet: Fig. 3c
	Time (minutes)	GBM22					GBM22AR
	1.41102	451.811	464.715	330.121	405.491	436.804	1323.16	1343.86	1199.79	1090.38	843.84
	10.2183	434.121	453.206	328.438	398.141	430.609	1290.93	1299.79	1149.37	1052.39	839.062
	19.1433	421.571	443.231	324.562	389.245	429.381	1273.14	1297.56	1130.03	1042.44	850.357
	28.1882	227.182	227.752	182.59	204.29	219.894	904.64	997.728	819.652	772.428	668.276
	37.0475	228.619	230.505	188.585	208.099	226.757	878.178	939.466	777.86	755.608	692.569
	45.9	238.853	224.591	188.711	210.485	229.847	874.28	948.353	759.593	749.82	686.19
	54.8645	766.32	768.672	439.521	663.945	841.02	2229.8	1941.85	1940.24	1605.16	1154.33
	63.6843	852.398	853.119	491.153	732.372	883.067	1871.75	1738.53	1834.59	1660.41	1282.33
	72.5458	845.319	848.135	492.719	728.915	893.503	1640.35	1597.38	1731.54	1662.09	1333.27
	81.5094	139.058	121.412	91.6759	118.831	118.537	516.727	603.422	455.791	417.344	391.753
	90.3213	149.94	136.597	102.907	131.111	140.085	554.636	602.261	475.363	448.103	422.114
	99.1993	145.77	129.912	98.1434	127.388	147.521	542.26	597.444	475.751	442.241	415.546

## Sheet: Fig. 3d
	Time (minutes)	SF188-sgNT					SF188-sgAURK-3
	1.41778	188.156	171.928	166.14	177.017	204.982	271.815	306.501	287.503	237.741	262.567
	10.2986	186.335	172.99	179.085	173.946	204.708	246.461	299.715	273.068	226.49	276.858
	19.2283	189.428	177.485	174.9	172.666	204.436	267.025	302.995	285.804	235.648	254.76
	28.2223	69.4837	69.3022	55.6496	52.8937	67.4702	99.1993	106.062	105.069	85.7225	99.4284
	37.0966	57.8773	70.2076	50.5284	56.6983	62.3255	93.9752	109.571	100.257	87.4974	107.327
	45.9665	58.4054	67.6231	50.4802	53.1928	64.6411	100.15	98.0547	93.3034	79.1136	100.604
	54.9238	259.037	251.344	249.12	257.407	282.848	398.631	408.398	395.422	365.683	398.822
	63.7968	263.725	243.156	231.343	243.928	285.501	372.039	403.402	375.552	342.799	393.695
	72.634	240.754	215.12	206.198	221.313	271.001	348.67	381.316	348.178	323.024	364.025
	81.6076	29.9425	47.4551	24.9274	24.1499	36.7314	68.8336	61.0506	60.6692	47.4049	64.6693
	90.4757	36.4931	50.3584	26.5026	34.6327	40.799	70.0721	73.4585	65.8388	55.7887	69.4612
	99.3467	35.1943	50.5605	26.1694	31.5524	42.3587	67.6376	64.1842	62.9336	52.7352	68.2364

## Sheet: Fig. 3f
	CELLROX			MITOTRACKER
	DMSO	Ali 1 μM		DMSO	Ali 1 μM
	8524.74	14419.4		36069.4	54352
	8931.56	15856.2		37159.3	57981.4

## Sheet: Fig. 3g
	Time (minutes)	GBM22					GBM22 + ALI 1 uM				GBM22 + GTPP 2 uM					GBM22 + Combination
	1.4287	130.661	159.448	159.432	136.192	114.967	198.586	194.515	205.845	209.8	259.494	251.712	158.38	196.452	179.529	117.725	131.675	45.2352	123.009
	10.2708	146.378	177.239	170.933	151.548	131.344	197.604	208.84	213.815	218.971	254.796	255.09	168.576	204.892	190.59	130.366	140.908	63.105	134.904
	19.115	152.427	175.31	166.045	155.298	134.642	212.447	213.053	219.882	225.776	262.194	255.816	167.71	200.61	193.799	137.205	146.263	67.3395	137.099
	28.0696	93.1113	103.294	96.3731	75.1918	81.0852	173.737	160.131	165.028	158.354	193.417	192.923	152.42	159.802	129.067	95.216	99.8514	47.0337	89.5566
	36.9445	95.3171	101.634	93.1691	68.5962	76.3239	166.971	159.014	157.429	165.317	197.769	189.498	147.218	158.015	136.199	96.441	99.2207	46.3572	91.0296
	45.8461	92.5264	98.2195	91.7705	70.1619	77.3983	177.594	164.346	162.18	160.088	198.4	189.22	161.061	159.293	136.038	94.9005	96.1016	42.8242	90.8222
	54.8403	337.323	576.944	417.462	402.02	345.928	385.645	423.199	435.685	498.276	345.276	368.741	238.061	258.232	302.372	162.758	147.248	67.0026	159.395
	63.7118	356.423	454.94	423.271	433.671	344.822	400.856	455.701	462.824	503.068	354.458	377.107	233.252	261.615	311.161	169.258	156.328	71.2197	158.212
	72.5817	337.397	435.849	405.575	418.432	332.099	387.373	420.597	446.229	478.366	340.76	368.58	227.277	263.079	305.566	164.854	154.482	64.8746	158.267
	81.4862	44.6383	23.6829	27.7139	11.2403	29.2308	124.343	103.051	102.803	98.8121	149.458	125.272	132.616	112.819	91.2458	50.8635	35.3094	20.828	40.6752
	90.3039	46.6684	36.0817	40.5461	20.7184	35.4243	131.68	113.928	119.346	116.701	158.491	137.056	130.817	130.162	101.691	46.8171	36.8009	23.0244	38.1384
	99.1743	47.6389	30.6379	39.307	21.7368	34.9269	129.596	111.659	118.231	113.582	157.695	133.756	128.376	114.343	96.646	44.9052	34.7125	17.4564	36.5777

## Sheet: Fig. 3i
	SF188
	DMSO	Ali 150 nM	GTPP 4 μM	Combination
	93.5856	69.9742	55.8104	28.8983
	101.494	73.0034	60.8806	29.304
	103.414	65.3814	58.9539	30.6089
	98.3946	63.5261	64.1063	35.8459
	GBM22
	DMSO	Ali 10 μM	GTPP 1 μM	Combination
	97.7557	54.4835	99.2577	12.3684
	101.293	52.7768	100.485	14.5498
	99.9137	54.4543	100.037	12.4804
	101.038	57.2925	102.467	13.8428

## Sheet: Fig. 3k
	SF188
	DMSO	Ali 50 nM	Oli 20 μM	Combination
	109.936	23.2955	59.1332	12.4301
	96.7854	28.1805	67.3449	10.4236
	96.8741	27.5624	68.8021	9.66439
	96.4048	28.1366	72.6752	10.0442
	GBM22
	DMSO	Ali 10 μM	Oli 20 μM	Combination
	98.9341	59.4571	92.6037	49.0028
	98.4867	58.315	93.5475	48.5333
	99.2549	58.7258	92.9955	48.7545
	103.324	60.62	93.7378	41.9603
