# Supplementary material for: Aurora kinase A inhibition reverses the Warburg effect and elicits unique metabolic vulnerabilities in glioblastoma
Source: Nat Commun. 2021 Sep 1;12:5203. doi: 10.1038/s41467-021-25501-x (PMC8410792; doi:10.1038/s41467-021-25501-x)
Supplement: Supplementary file 4 — Source Data [file 41467_2021_25501_MOESM4_ESM.zip › Source Data/Figure 4.xlsx]

## Sheet: Fig. 4b
		PGC1α mRNA
	SF188+DMSO	1.1659	0.878738	1.09934	0.887863	1.15559	0.813803	1.0687	1.03727
	SF188+Ali 100 nM	1.0952	0.848006	1.09594	1.57818	2.10945	1.73053	1.59902	1.61343
	GBM22+DMSO	1.01505	1.06433	0.909815	1.01738
	GBM22+Ali 1μM	1.50231	1.45084	1.43604	1.52538
	U87+DMSO	1.06448	0.928361	1.25891	0.803807	1.13051	1.02869	0.935594	0.919085
	U87+Ali 20μM	1.47981	1.2313	1.50171	1.50492	1.76029	2.04632	1.94889	1.94872

## Sheet: Fig. 4c
		PGC1α mRNA
	SF188	1.20029	0.548548	1.28404	1.18283	2.00334	1.52115	0.838962	0.391139
	SF188AR	3.98991	3.00899	4.23851	3.42109	5.02078	7.21482	4.0123	3.23467
	GBM22	1.04325	0.954482	1.03899	0.966568	0.9751	1.04778	0.971897	1.00707
	GBM22AR	2.31432	2.41586	2.74554	2.3534	1.86542	2.03773	1.94467	1.9281
	U87	1.19547	1.05678	1.13246	0.698962	0.97684	1.12866	0.946151	0.958634
	U87AR	6.95974	8.16706	7.72873	6.9119	5.4804	5.4384	5.68589	5.74106

## Sheet: Fig. 4d
		SF188			SF188AR			GBM22				GBM22AR				U87				U87AR
	PDK4 mRNA	0.897839	1.14078	0.843523	19.1865	18.8245	21.6339	0.857497	1.04837	0.989327	1.12438	2.30672	2.51459	2.88973	2.95707	1.4901	0.726332	1.47391	0.62687	15.0626	13.8453	13.0877

## Sheet: Fig. 4j
		IgG			c-Myc
	GBM22	0.00431973	0.00423385	0.00461227	0.0155797	0.01527	0.0166348
	GBM22AR	0	0	0	0.00632488	0.00611976	0.00640683
	SF188	0.000578386	0.000539739	0.000533162	0.027927	0.0260609	0.0257434
	SF188AR	0.00116778	0.00105559	0.00111847	0.00829047	0.00749401	0.00794041

## Sheet: Fig. 4k
		IgG			H3K27AC
	GBM22	0.97305	1.02651	1.00044	179.589	189.456	184.643
	GBM22AR	0.996509	1.0629	0.940591	1229.8	1311.74	1160.79
	SF188	1.05941	0.982701	0.957892	16.599	15.3972	15.0085
	SF188AR	0.995646	0.974863	1.02949	48.2906	47.2826	49.9322

## Sheet: Fig. 4l
		PGC1α mRNA
		GBM22 + DMSO				GBM22 + Alisertib 0.5 uM				GBM22 + Alisertib 1 uM				GBM22 + Alisertib 2 uM
	Myc-WT	1.05184	0.922346	1.04875	0.982847	0.903632	1.27273	0.79997	1.40513	1.74478	1.71747	1.42183	2.05463	1.32344	1.2872	1.37046	1.15929
	Myc-T58A	0.491892	0.458063	0.661998	0.536131	0.388807	0.355626	0.478462	0.457241	0.529088	0.614942	0.579994	0.656208	0.607964	0.447785	0.348267	0.683213

## Sheet: Fig. 4o
	Alisertib (nM)	GBM22+siNT				GBM22+siPGC1A
	0	105.234	95.5792	100.522	98.664	62.0106	64.5972	63.9727	57.8186
	10	95.8273	96.4826	96.8607	97.7216	69.4783	65.3705	62.5918	59.9728
	20	91.6073	85.9794	87.9372	87.0637	63.3065	65.544	66.0683	59.7407
	50	79.8142	76.6047	75.8908	73.1026	57.397	60.6569	54.4484	55.0264
	100	75.884	70.7309	73.5896	70.8022	56.3781	54.1069	54.5979	56.9468
	200	76.575	74.855	74.481	72.8918	54.8392	53.2154	54.4517	52.7946
	500	81.5053	76.3702	79.3368	77.0524	57.6451	52.6952	54.3057	50.711
	1000	68.7619	71.9562	74.9468	74.8218	53.2732	54.3021	51.9636	51.6185
	2000	73.18	72.8281	72.0644	70.7173	50.0568	49.4143	52.5389	47.9492
	5000	68.689	59.9066	62.2443	59.0372	43.3861	41.9466	42.2991	39.1143
	10000	44.7814	45.0744	43.2	42.1936	30.7361	30.2358	29.142	26.082
	Alisertib (nM)	SF188+siNT				SF188+siPGC1a
	0	93.4518	100.892	103.005	102.652	63.5421	65.356	65.3654	59.6862
	10	93.1529	95.7245	96.7664	88.4995	65.6784	66.5228	64.0777	58.506
	20	85.1138	85.8275	88.6738	86.6307	60.9823	62.2421	57.2439	49.3332
	50	51.9672	55.629	54.1533	57.0515	35.5997	35.1346	34.1055	30.6228
	100	39.7577	41.205	40.4303	42.8844	25.3716	25.2173	25.2224	23.1833
	200	18.7236	20.3621	20.8536	20.2641	19.5792	20.2357	19.2657	17.2597
	500	21.1766	25.2338	23.7306	25.2168	15.1148	16.4584	14.4258	13.8475
	1000	20.6202	21.6636	22.9762	23.4655	12.1752	14.7307	13.9848	12.772
	2000	20.0405	21.2363	21.0877	22.2346	13.7735	14.5033	13.0959	13.6665
	5000	18.4673	20.2929	21.0303	22.0447	13.3214	14.6658	13.4648	12.4703
	10000	14.716	16.2471	16.8543	16.787	12.1676	12.0648	12.1875	11.266

## Sheet: Fig. 4p
	Time (minutes)	SF188 + siNT			SF188 + siPGC1A			SF188AR+ siNT		SF188AR + siPGC1A
	1.59024	28.7606	28.9014	30.373	39.5625	36.5706	30.2881	105.725	87.2943	91.1132	92.9119	73.7528
	8.1944	27.3529	27.9886	29.8952	38.1587	34.7475	28.8966	97.689	80.9355	84.4432	85.8896	67.7528
	14.7979	25.4881	27.3747	28.6098	36.2881	33.195	27.6838	95.6777	78.9904	81.9868	83.723	65.342
	21.4777	19.3982	19.2822	20.0132	25.5458	25.8039	20.6446	84.5709	77.6773	88.216	79.9334	60.5584
	28.0812	18.6881	19.9817	19.8748	25.2438	26.1495	20.9907	81.2336	97.8536	81.8604	75.7414	58.8397
	34.6842	18.3295	19.0757	18.6105	24.9173	24.6758	20.2144	78.9371	92.3202	82.8592	73.7121	56.6908
	41.3636	27.9439	28.0917	31.4627	43.4996	30.0989	31.9129	171.5	198.961	144.207	127.162	117.757
	47.9682	26.2746	26.6733	29.7094	41.5024	28.7053	30.3167	154.791	190.586	134.974	111.233	104.753
	54.575	24.6619	24.1071	26.1922	38.1652	27.5293	27.3045	142.393	170.433	124.378	100.011	96.0528
	61.2623	14.7483	15.2295	14.3671	17.8152	17.9318	14.1565	51.1734	44.2321	20.9105	21.8736	-0.519323
	67.8793	13.3685	13.8449	13.7781	17.4298	17.2827	14.1619	18.1967	16.7115	7.73787	10.6495	-1.33159
	74.4865	12.8698	14.4398	14.0497	17.2201	16.0515	13.6686	8.96263	10.5517	4.85168	6.8412	-2.84208
