# Supplementary material for: Aurora kinase A inhibition reverses the Warburg effect and elicits unique metabolic vulnerabilities in glioblastoma
Source: Nat Commun. 2021 Sep 1;12:5203. doi: 10.1038/s41467-021-25501-x (PMC8410792; doi:10.1038/s41467-021-25501-x)
Supplement: Supplementary file 4 — Source Data [file 41467_2021_25501_MOESM4_ESM.zip › Source Data/Figure 5.xlsx]

## Sheet: Fig. 5b
	Citric Acid	GBM22			GBM22AR
	M+0	0.064319	0.065318	0.06471	0.117629	0.144635	0.103272
	M+1	0.020682	0.020986	0.018869	0.013305	0.013392	0.013626
	M+2	0.628638	0.626635	0.632566	0.438385	0.414005	0.436758
	M+3	0.048997	0.051065	0.05127	0.055407	0.05368	0.054747
	M+4	0.166929	0.166713	0.162279	0.174518	0.171985	0.183631
	M+5	0.060005	0.059052	0.060108	0.144988	0.144866	0.147818
	M+6	0.010432	0.010231	0.010198	0.055768	0.057437	0.060148
	Malic Acid	GBM22			GBM22AR
	M+0	0.730908	0.732574	0.732591	0.642614	0.613869	0.59361
	M+1	0	0	0	0	0	0
	M+2	0.186274	0.186436	0.185894	0.166873	0.179569	0.192656
	M+3	0.068861	0.067129	0.068217	0.13531	0.144414	0.150323
	M+4	0.013957	0.013861	0.013298	0.055203	0.062148	0.063411
	Oxoglutaric Acid	GBM22			GBM22AR
	M+0	0.719378	0.722572	0.723237	0.59282	0.565927	0.578993
	M+1	0	0	0	0	0	0
	M+2	0.199062	0.198237	0.198315	0.213333	0.220604	0.214201
	M+3	0.033084	0.033148	0.033321	0.058475	0.062938	0.059277
	M+4	0.036967	0.036543	0.035269	0.086652	0.097363	0.09203
	M+5	0.011509	0.0095	0.009858	0.04872	0.053168	0.055499
	Fumaric Acid	GBM22			GBM22AR
	M+0	0.745822	0.738297	0.75627	0.671895	0.634677	0.64893
	M+1	0	0	0	0	0	0
	M+2	0.170925	0.18164	0.161996	0.151669	0.170494	0.175376
	M+3	0.065578	0.061962	0.063674	0.119569	0.133471	0.116269
	M+4	0.017675	0.018101	0.018061	0.056867	0.061358	0.059424
	L-Glutamic Acid	GBM22			GBM22AR
	M+0	0.719783	0.722822	0.726173	0.597349	0.580849	0.579796
	M+1	0	0	0	0	0	0
	M+2	0.198851	0.197658	0.196795	0.208428	0.211852	0.211959
	M+3	0.034708	0.033477	0.032608	0.053182	0.056422	0.058958
	M+4	0.037119	0.036443	0.035396	0.090469	0.095358	0.096191
	M+5	0.009538	0.009599	0.009028	0.050572	0.055519	0.053096
	L-Aspartic Acid	GBM22			GBM22AR
	M+0	0.676056	0.681012	0.680322	0.579253	0.556619	0.560327
	M+1	0	0	0	0	0	0
	M+2	0.223192	0.219191	0.216244	0.200109	0.208281	0.205874
	M+3	0.08374	0.084025	0.087691	0.155755	0.166631	0.167696
	M+4	0.017011	0.015773	0.015742	0.064883	0.068468	0.066103

## Sheet: Fig. 5c
	Pyruvic Acid	GBM22			GBM22AR
	M+0	0.304732	0.314151	0.50588	0.504898	0.75165	0.674286
	M+1	0	0	0	0	0	0
	M+2	0.031246	0.039318	0.023746	0.03031	0.019815	0.01651
	M+3	0.664022	0.646531	0.470374	0.464792	0.228535	0.309204
	Lactic Acid	GBM22			GBM22AR
	M+0	0.077527	0.067074	0.06457	0.126287	0.143077	0.097353
	M+1	0	0	0	0	0	0
	M+2	0.033468	0.032555	0.034188	0.031172	0.030317	0.032643
	M+3	0.889005	0.900371	0.901242	0.842541	0.826606	0.870004

## Sheet: Fig. 5d
	Citric Acid	GBM22			GBM22AR
	M+0	0.122828	0.122053	0.110815	0.223238	0.219822	0.223704
	M+1	0.105478	0.101242	0.093944	0.120521	0.117896	0.115626
	M+2	0.188934	0.187254	0.186755	0.180756	0.180786	0.181742
	M+3	0.076182	0.078163	0.07803	0.058834	0.057543	0.05989
	M+4	0.461441	0.468224	0.483779	0.38594	0.393043	0.387353
	M+5	0.038209	0.036342	0.039206	0.028675	0.028297	0.029464
	M+6	0.006929	0.006723	0.007471	0.002036	0.002613	0.002222
	Malic Acid	GBM22			GBM22AR
	M+0	0.132656	0.125625	0.117879	0.221642	0.2193	0.223376
	M+1	0.10151	0.096677	0.092796	0.109716	0.111362	0.114271
	M+2	0.198409	0.199567	0.195193	0.186103	0.185211	0.186389
	M+3	0.049107	0.049514	0.052187	0.041637	0.040071	0.03862
	M+4	0.518319	0.528616	0.541945	0.440903	0.444055	0.437344
	Oxoglutaric Acid	GBM22			GBM22AR
	M+0	0.087503	0.085525	0.075127	0.165792	0.163284	0.161012
	M+1	0.071027	0.068689	0.062025	0.083732	0.086937	0.083983
	M+2	0.054172	0.057008	0.051574	0.057394	0.057011	0.056218
	M+3	0.215432	0.217824	0.204749	0.196635	0.194126	0.192881
	M+4	0.023474	0.025358	0.02459	0.021446	0.022611	0.021328
	M+5	0.548392	0.545595	0.581934	0.475001	0.47603	0.484578
	Fumaric Acid	GBM22			GBM22AR
	M+0	0.159972	0.145683	0.134866	0.246347	0.233265	0.243813
	M+1	0.161372	0.156835	0.133467	0.178955	0.176378	0.162774
	M+2	0.199427	0.201094	0.208574	0.17646	0.199184	0.181983
	M+3	0.036348	0.04286	0.048473	0.036624	0.030542	0.03397
	M+4	0.442881	0.453527	0.47462	0.361614	0.360631	0.37746

## Sheet: Fig. 5e
	Citric Acid	GBM22			GBM22AR
	M+0	1	1	1	0.995537	0.994128	0.994884
	M+1	0	0	0	0	0	0
	M+2	0	0	0	0.004463	0.005872	0.005116
	M+3	0	0	0	0	0	0
	M+4	0	0	0	0	0	0
	M+5	0	0	0	0	0	0
	M+6	0	0	0	0	0	0
	Malic Acid	GBM22			GBM22AR
	M+0	1	1	1	0.997143	0.99672	0.996728
	M+1	0	0	0	0	0	0
	M+2	0	0	0	0.002857	0.00328	0.003272
	M+3	0	0	0	0	0	0
	M+4	0	0	0	0	0	0
	Oxoglutaric Acid	GBM22			GBM22AR
	M+0	1	1	1	0.99627	0.995705	0.995938
	M+1	0	0	0	0	0	0
	M+2	0	0	0	0.00373	0.004295	0.004062
	M+3	0	0	0	0	0	0
	M+4	0	0	0	0	0	0
	M+5	0	0	0	0	0	0
	L-Glutamic Acid	GBM22			GBM22AR
	M+0	1	1	1	0.996899	0.996164	0.99602
	M+1	0	0	0	0	0	0
	M+2	0	0	0	0.003101	0.003836	0.00398
	M+3	0	0	0	0	0	0
	M+4	0	0	0	0	0	0
	M+5	0	0	0	0	0	0
	cis-Aconitic Acid	GBM22			GBM22AR
	M+0	1	1	1	0.993085	0.992902	0.99339
	M+1	0	0	0	0	0	0
	M+2	0	0	0	0.006915	0.007098	0.00661
	M+3	0	0	0	0	0	0
	M+4	0	0	0	0	0	0
	M+5	0	0	0	0	0	0
	M+6	0	0	0	0	0	0
	L-Aspartic Acid	GBM22			GBM22AR
	M+0	1	1	1	0.99695	0.996683	0.997407
	M+1	0	0	0	0	0	0
	M+2	0	0	0	0.00305	0.003317	0.002593
	M+3	0	0	0	0	0	0
	M+4	0	0	0	0	0	0
