# Supplementary material for: Aurora kinase A inhibition reverses the Warburg effect and elicits unique metabolic vulnerabilities in glioblastoma
Source: Nat Commun. 2021 Sep 1;12:5203. doi: 10.1038/s41467-021-25501-x (PMC8410792; doi:10.1038/s41467-021-25501-x)
Supplement: Supplementary file 4 — Source Data [file 41467_2021_25501_MOESM4_ESM.zip › Source Data/Figure 6.xlsx]

## Sheet: Fig. 6a
	NES	FDR QVALUE
GO_NEURON_NEURON_SYNAPTIC_TRANSMISSION	2.27	0
HALLMARK_CHOLESTEROL_HOMEOSTASIS	2.25	0
GO_SYNAPTIC_TRANSMISSION_GLUTAMATERGIC	2.23	0
HALLMARK_KRAS_SIGNALING_UP	2.22	0.00024898
GO_NEGATIVE_REGULATION_OF_MAP_KINASE_ACTIVITY	2.16	0.0011739
GO_POSITIVE_REGULATION_OF_PHAGOCYTOSIS	2.1	0.00572558
KEGG_LYSOSOME	2.04	0.015551
GO_STEROL_TRANSPORT	2.04	0.0143423
KEGG_STEROID_BIOSYNTHESIS	2.03	0.0150304
GO_AUTOPHAGOSOME	2	0.0229393
GO_TEMPERATURE_HOMEOSTASIS	2	0.0214792
GO_PRE_AUTOPHAGOSOMAL_STRUCTURE	1.98	0.0278559
REACTOME_DEGRADATION_OF_THE_EXTRACELLULAR_MATRIX	1.98	0.0270761
GO_POSITIVE_REGULATION_OF_MITOCHONDRIAL_MEMBRANE_PERMEABILITY	1.97	0.0259843
GO_RECEPTOR_INTERNALIZATION	1.97	0.0278433
GO_RELAXATION_OF_MUSCLE	1.96	0.0276974
HALLMARK_TNFA_SIGNALING_VIA_NFKB	1.95	0.0303411
GO_INTERLEUKIN_1_RECEPTOR_BINDING	1.95	0.0288734
GO_ACID_SECRETION	1.95	0.0296233
GO_STEROID_BIOSYNTHETIC_PROCESS	1.95	0.0289721
GO_POSITIVE_REGULATION_OF_LIPID_STORAGE	1.95	0.0277326
GO_HYDROLASE_ACTIVITY_HYDROLYZING_O_GLYCOSYL_COMPOUNDS	1.95	0.026472
GO_NEGATIVE_REGULATION_OF_MUSCLE_CONTRACTION	1.93	0.0301781
REACTOME_CHOLESTEROL_BIOSYNTHESIS	1.93	0.0302697
GO_STEROL_BIOSYNTHETIC_PROCESS	1.93	0.0293719
GO_REGULATION_OF_PHAGOCYTOSIS	1.93	0.0301638
GO_HEXOSAMINIDASE_ACTIVITY	1.93	0.0294104
GO_VASODILATION	1.92	0.0303548
GO_LEUKOCYTE_CHEMOTAXIS	1.92	0.0293419
REACTOME_MAPK_TARGETS_NUCLEAR_EVENTS_MEDIATED_BY_MAP_KINASES	1.92	0.0304919
GO_GOLGI_TO_ENDOSOME_TRANSPORT	1.91	0.0300146
GO_LIPID_STORAGE	1.91	0.0307652
KEGG_INOSITOL_PHOSPHATE_METABOLISM	1.91	0.0308738
GO_STEROID_METABOLIC_PROCESS	1.91	0.0299657
GO_LIPID_LOCALIZATION	1.9	0.0313488
GO_OLIGOSACCHARIDE_METABOLIC_PROCESS	1.9	0.0305053
GO_LIPID_DIGESTION	1.9	0.0307658
GO_DEFENSE_RESPONSE_TO_GRAM_POSITIVE_BACTERIUM	1.9	0.0302663
GO_LYTIC_VACUOLE_MEMBRANE	1.89	0.0351992
GO_REGULATION_OF_LIPID_STORAGE	1.88	0.0366727
GO_REGULATION_OF_NEUTROPHIL_CHEMOTAXIS	1.88	0.0358262
REACTOME_NUCLEAR_EVENTS_KINASE_AND_TRANSCRIPTION_FACTOR_ACTIVATION	1.88	0.0351608
GO_INACTIVATION_OF_MAPK_ACTIVITY	1.88	0.0359388
GO_CELLULAR_HORMONE_METABOLIC_PROCESS	1.88	0.0358333
GO_NEGATIVE_REGULATION_OF_MAPK_CASCADE	1.88	0.0362773
GO_CELLULAR_LIPID_CATABOLIC_PROCESS	1.88	0.0359384
GO_NEGATIVE_REGULATION_OF_SMOOTH_MUSCLE_CONTRACTION	1.87	0.0359666
GO_REGULATION_OF_MITOCHONDRIAL_MEMBRANE_PERMEABILITY_INVOLVED_IN_APOPTOTIC_PROCESS	1.87	0.0368916
BIOCARTA_NTHI_PATHWAY	1.87	0.0391202
HALLMARK_COAGULATION	1.87	0.0383971
GO_AUTOPHAGOSOME_ORGANIZATION	1.86	0.0410801
GO_REGULATION_OF_GLUCOSE_METABOLIC_PROCESS	1.86	0.0409098
GO_POSITIVE_REGULATION_OF_PROTEIN_OLIGOMERIZATION	1.86	0.0402496
GO_STEROL_METABOLIC_PROCESS	1.86	0.0419891
GO_NEGATIVE_REGULATION_OF_REGULATED_SECRETORY_PATHWAY	1.85	0.0417957
GO_AMELOGENESIS	1.85	0.0453362
GO_NEGATIVE_REGULATION_OF_TRANSCRIPTION_FACTOR_IMPORT_INTO_NUCLEUS	1.84	0.0464348
GO_GANGLIOSIDE_METABOLIC_PROCESS	1.84	0.0461427
BIOCARTA_PPARA_PATHWAY	1.84	0.0464946
GO_CELLULAR_RESPONSE_TO_GROWTH_HORMONE_STIMULUS	1.84	0.0459637
REACTOME_ERK_MAPK_TARGETS	1.84	0.0457083
HALLMARK_HEME_METABOLISM	1.84	0.0472323
BIOCARTA_LONGEVITY_PATHWAY	1.83	0.0471205
GO_ORGANIC_HYDROXY_COMPOUND_TRANSPORT	1.83	0.0469203
GO_ESTROGEN_METABOLIC_PROCESS	1.83	0.0472385
GO_REGULATION_OF_FATTY_ACID_OXIDATION	1.83	0.047088
GO_LATE_ENDOSOME_MEMBRANE	1.83	0.0481123
REACTOME_SYNTHESIS_OF_PIPS_AT_THE_PLASMA_MEMBRANE	1.82	0.0502317
GO_GLYCEROLIPID_CATABOLIC_PROCESS	1.82	0.0499162
GO_PRE_AUTOPHAGOSOMAL_STRUCTURE_MEMBRANE	1.82	0.0510513
GO_PHOSPHOLIPID_TRANSPORT	1.82	0.051521
HALLMARK_BILE_ACID_METABOLISM	1.82	0.0511738
GO_N_GLYCAN_PROCESSING	1.81	0.0520452
GO_PROTEIN_KINASE_C_SIGNALING	1.81	0.0515285
GO_REGULATION_OF_TOLL_LIKE_RECEPTOR_4_SIGNALING_PATHWAY	1.81	0.0518486
GO_LIPID_CATABOLIC_PROCESS	1.81	0.0525346
GO_SECRETORY_GRANULE_MEMBRANE	1.81	0.0525784
GO_GLUTAMATE_SECRETION	1.81	0.0532978
BIOCARTA_41BB_PATHWAY	1.81	0.0527971
GO_REGULATION_OF_G_PROTEIN_COUPLED_RECEPTOR_PROTEIN_SIGNALING_PATHWAY	1.81	0.0525771
ACTTTAT_MIR1425P	1.81	0.051928
REACTOME_GLUTAMATE_NEUROTRANSMITTER_RELEASE_CYCLE	1.8	0.0540821
TTGCACT_MIR130A_MIR301_MIR130B	1.8	0.0544477
GO_TELENCEPHALON_GLIAL_CELL_MIGRATION	1.8	0.0538462
REACTOME_RORA_ACTIVATES_CIRCADIAN_EXPRESSION	1.8	0.0538012
GO_NEGATIVE_REGULATION_OF_INTERLEUKIN_8_PRODUCTION	1.8	0.0531983
REACTOME_NEUROTRANSMITTER_RELEASE_CYCLE	1.8	0.0527777
GO_INTERLEUKIN_1_PRODUCTION	1.8	0.0525452
GO_POSITIVE_REGULATION_OF_ENDOCYTOSIS	1.8	0.0522739
GO_NUCLEOTIDE_BINDING_DOMAIN_LEUCINE_RICH_REPEAT_CONTAINING_RECEPTOR_SIGNALING_PATHWAY	1.8	0.0522146
GO_ACUTE_PHASE_RESPONSE	1.8	0.0522444
REACTOME_IL1_SIGNALING	1.8	0.052189
KEGG_PHOSPHATIDYLINOSITOL_SIGNALING_SYSTEM	1.79	0.052344
GO_NEUTROPHIL_MEDIATED_IMMUNITY	1.79	0.0530478
GO_REGULATION_OF_PROTEIN_OLIGOMERIZATION	1.79	0.0527574
GO_PHOSPHATE_ION_TRANSPORT	1.79	0.0546511
GO_CELL_CHEMOTAXIS	1.79	0.0542791
GO_ACTIVATION_OF_MAPK_ACTIVITY	1.78	0.0567078
GCTGAGT_MIR5125P	1.78	0.056572
GO_REGULATION_OF_HETEROTYPIC_CELL_CELL_ADHESION	1.78	0.0561927
GO_PHOSPHOLIPID_CATABOLIC_PROCESS	1.78	0.0586066
GO_PROTEIN_DEGLYCOSYLATION	1.78	0.0581279
REACTOME_INSULIN_SYNTHESIS_AND_PROCESSING	1.78	0.0578111
GO_POSITIVE_REGULATION_OF_MYOBLAST_DIFFERENTIATION	1.78	0.0580576
GO_MEMBRANE_PROTEIN_INTRACELLULAR_DOMAIN_PROTEOLYSIS	1.77	0.0612346
GO_GOLGI_TO_VACUOLE_TRANSPORT	1.77	0.0612486
HALLMARK_P53_PATHWAY	1.77	0.0632782
ACAGGGT_MIR10A_MIR10B	1.77	0.0637103
GO_LIPID_TRANSLOCATION	1.77	0.0632609
GO_RETROGRADE_TRANSPORT_VESICLE_RECYCLING_WITHIN_GOLGI	1.76	0.063843
ATGCTGG_MIR338	1.76	0.0635339
BIOCARTA_AKT_PATHWAY	1.76	0.0630189
GO_POSITIVE_REGULATION_OF_PROTEIN_BINDING	1.76	0.0646902
GO_TOLL_LIKE_RECEPTOR_SIGNALING_PATHWAY	1.76	0.0657748
GO_POSITIVE_REGULATION_OF_MEMBRANE_PROTEIN_ECTODOMAIN_PROTEOLYSIS	1.76	0.0652197
GO_NEGATIVE_REGULATION_OF_NUCLEOCYTOPLASMIC_TRANSPORT	1.76	0.0655363
GO_VACUOLE_ORGANIZATION	1.76	0.0652279
GO_NEGATIVE_REGULATION_OF_GLUCOSE_TRANSPORT	1.76	0.0650322
GO_POSITIVE_REGULATION_OF_ACUTE_INFLAMMATORY_RESPONSE	1.76	0.0650292
GO_MANNOSIDASE_ACTIVITY	1.76	0.064528
GO_LATE_ENDOSOME	1.76	0.0644153
GO_GANGLIOSIDE_BIOSYNTHETIC_PROCESS	1.75	0.0663529
GO_ANDROGEN_METABOLIC_PROCESS	1.75	0.0671614
GO_DEFENSE_RESPONSE_TO_GRAM_NEGATIVE_BACTERIUM	1.75	0.0669998
HALLMARK_HYPOXIA	1.75	0.0673887
GO_NEGATIVE_REGULATION_OF_PROTEIN_SERINE_THREONINE_KINASE_ACTIVITY	1.75	0.0673837
GO_CALCIUM_ION_REGULATED_EXOCYTOSIS	1.75	0.0677875
GO_REGULATION_OF_GLYCOGEN_METABOLIC_PROCESS	1.75	0.0685068
GO_REGULATION_OF_MEMBRANE_PROTEIN_ECTODOMAIN_PROTEOLYSIS	1.74	0.0701108
GO_INSULIN_RECEPTOR_SIGNALING_PATHWAY	1.74	0.0696321
GO_CELL_DIFFERENTIATION_IN_HINDBRAIN	1.74	0.0696918
GO_REGULATION_OF_MAP_KINASE_ACTIVITY	1.74	0.0699437
GO_MAINTENANCE_OF_LOCATION	1.74	0.0709428
GO_MESODERMAL_CELL_DIFFERENTIATION	1.74	0.0719878
GO_MYELOID_LEUKOCYTE_MIGRATION	1.74	0.0727471
GO_MONOCARBOXYLIC_ACID_TRANSPORT	1.74	0.0723929
BIOCARTA_CREB_PATHWAY	1.73	0.0753653
GO_GLYCOSPHINGOLIPID_METABOLIC_PROCESS	1.73	0.076454
ATATGCA_MIR448	1.73	0.0761158
AP1_Q4	1.73	0.0759716
GO_LOW_DENSITY_LIPOPROTEIN_PARTICLE_BINDING	1.73	0.077096
GO_SNARE_BINDING	1.72	0.0784865
GO_BASOLATERAL_PLASMA_MEMBRANE	1.72	0.0781506
GO_CHOLESTEROL_EFFLUX	1.72	0.0814666
GO_INTRACILIARY_TRANSPORT_PARTICLE	1.72	0.0821074
TGCACTT_MIR519C_MIR519B_MIR519A	1.72	0.0818804
HALLMARK_COMPLEMENT	1.71	0.0845791
GO_REGULATION_OF_GRANULOCYTE_CHEMOTAXIS	1.71	0.0846756
GO_MODULATION_OF_GROWTH_OF_SYMBIONT_INVOLVED_IN_INTERACTION_WITH_HOST	1.71	0.0846069
GO_CEREBELLAR_CORTEX_FORMATION	1.71	0.0843565
GO_SYNAPTIC_VESICLE_CYCLE	1.71	0.084142
GO_SIALYLATION	1.71	0.0844464
GO_REGULATION_OF_MEMBRANE_PERMEABILITY	1.71	0.0859714
GO_RESPONSE_TO_INSULIN	1.71	0.0859424
GO_REGULATION_OF_HEAT_GENERATION	1.71	0.0859074
GO_ADRENERGIC_RECEPTOR_BINDING	1.71	0.0861497
BIOCARTA_LAIR_PATHWAY	1.71	0.0862821
GO_REGULATION_OF_LIPID_BIOSYNTHETIC_PROCESS	1.71	0.0862632
GGGACCA_MIR133A_MIR133B	1.7	0.0873354
GO_HORMONE_METABOLIC_PROCESS	1.7	0.0873655
GO_REGULATION_OF_VESICLE_MEDIATED_TRANSPORT	1.7	0.0909792
GO_CYTOPLASMIC_SIDE_OF_MEMBRANE	1.7	0.0906898
GO_REGULATED_EXOCYTOSIS	1.7	0.0906572
REACTOME_METABOLISM_OF_STEROID_HORMONES_AND_VITAMINS_A_AND_D	1.7	0.0902655
GO_INSULIN_LIKE_GROWTH_FACTOR_RECEPTOR_BINDING	1.7	0.0901044
GO_ENDOSOMAL_PART	1.7	0.0897265
GO_NEGATIVE_REGULATION_OF_ESTABLISHMENT_OF_PROTEIN_LOCALIZATION	1.7	0.0894292
NFKB_Q6_01	1.69	0.0905399
FOXO1_02	1.69	0.0906425
GO_MONOVALENT_INORGANIC_CATION_HOMEOSTASIS	1.69	0.0905067
GO_POSITIVE_REGULATION_OF_NEUTROPHIL_MIGRATION	1.69	0.0906761
GO_COBALAMIN_METABOLIC_PROCESS	1.69	0.090503
GO_ESTABLISHMENT_OF_PROTEIN_LOCALIZATION_TO_PLASMA_MEMBRANE	1.69	0.0906087
REACTOME_STEROID_HORMONES	1.69	0.0911419
GO_REGULATION_OF_B_CELL_RECEPTOR_SIGNALING_PATHWAY	1.69	0.0912602
P53_DECAMER_Q2	1.69	0.0908866
GO_MYELOID_LEUKOCYTE_ACTIVATION	1.69	0.0907659
GO_NEGATIVE_REGULATION_OF_GLIOGENESIS	1.69	0.0913013
GO_LIPOPOLYSACCHARIDE_MEDIATED_SIGNALING_PATHWAY	1.69	0.0917062
GO_REGULATION_OF_NEUTROPHIL_MIGRATION	1.69	0.0912732
GO_CLATHRIN_BINDING	1.69	0.0916252
GO_NEGATIVE_REGULATION_OF_G_PROTEIN_COUPLED_RECEPTOR_PROTEIN_SIGNALING_PATHWAY	1.69	0.091531
GO_SPHINGOLIPID_METABOLIC_PROCESS	1.69	0.0918604
GO_SOLUTE_PROTON_ANTIPORTER_ACTIVITY	1.68	0.0927105
REACTOME_PI_METABOLISM	1.68	0.0924752
BIOCARTA_IGF1R_PATHWAY	1.68	0.0924522
REACTOME_CIRCADIAN_REPRESSION_OF_EXPRESSION_BY_REV_ERBA	1.68	0.0924401
GO_BLOC_COMPLEX	1.68	0.093063
GO_CYTOKINE_SECRETION	1.68	0.0931043
GO_ATPASE_ACTIVITY_COUPLED_TO_MOVEMENT_OF_SUBSTANCES	1.68	0.0940795
GO_TRANSFORMING_GROWTH_FACTOR_BETA_BINDING	1.68	0.0936281
GO_TRANSCRIPTION_COFACTOR_BINDING	1.68	0.093212
GO_PROTEIN_SECRETION	1.68	0.0934853
GO_REGULATION_OF_HYDROGEN_PEROXIDE_METABOLIC_PROCESS	1.68	0.0938829
GO_FOREBRAIN_REGIONALIZATION	1.68	0.0935073
GO_LIPID_MODIFICATION	1.68	0.0944175
KEGG_PEROXISOME	1.68	0.0939382
BIOCARTA_SPRY_PATHWAY	1.67	0.0944405
GO_G_PROTEIN_ALPHA_SUBUNIT_BINDING	1.67	0.0951033
GO_TRIVALENT_INORGANIC_CATION_TRANSPORT	1.67	0.0953043
REACTOME_PI3K_AKT_ACTIVATION	1.67	0.0959717
GO_NEGATIVE_REGULATION_OF_PROTEIN_KINASE_B_SIGNALING	1.67	0.0972589
GO_EXOCYTIC_VESICLE_MEMBRANE	1.67	0.097508
GTGACGY_E4F1_Q6	1.67	0.0980862
BIOCARTA_COMP_PATHWAY	1.67	0.0980428
GO_REGULATION_OF_STEROID_BIOSYNTHETIC_PROCESS	1.67	0.0982987
T3R_Q6	1.67	0.0980707
KEGG_GRAFT_VERSUS_HOST_DISEASE	1.67	0.0991313
GO_NEGATIVE_REGULATION_OF_LIPID_STORAGE	1.67	0.098854
GO_GRANULOCYTE_MIGRATION	1.67	0.0984484
GO_INTESTINAL_ABSORPTION	1.66	0.0983114
GCGSCMNTTT_UNKNOWN	1.66	0.0982312
KEGG_ADIPOCYTOKINE_SIGNALING_PATHWAY	1.66	0.098685
GO_REGULATION_OF_ENERGY_HOMEOSTASIS	1.66	0.0984939
GO_CELLULAR_RESPONSE_TO_LITHIUM_ION	1.66	0.0981221
GO_CELLULAR_RESPONSE_TO_INSULIN_STIMULUS	1.66	0.0977859
GO_ORGANOPHOSPHATE_ESTER_TRANSPORT	1.66	0.0974122
GTTATAT_MIR410	1.66	0.0974011
GO_RECEPTOR_METABOLIC_PROCESS	1.66	0.0975513
GO_ORGANIC_CATION_TRANSPORT	1.66	0.0983164
GO_NEGATIVE_REGULATION_OF_NF_KAPPAB_TRANSCRIPTION_FACTOR_ACTIVITY	1.66	0.0983636
GO_CILIARY_TIP	1.66	0.10161
REACTOME_TOLL_RECEPTOR_CASCADES	1.66	0.101361
GO_PLASMA_LIPOPROTEIN_PARTICLE_CLEARANCE	1.66	0.101573
BIOCARTA_IL1R_PATHWAY	1.66	0.101326
GO_VESICLE_DOCKING	1.65	0.101043
GO_PLASMA_MEMBRANE_ORGANIZATION	1.65	0.100948
GO_ATPASE_ACTIVITY_COUPLED_TO_TRANSMEMBRANE_MOVEMENT_OF_IONS_PHOSPHORYLATIVE_MECHANISM	1.65	0.100669
BIOCARTA_NFKB_PATHWAY	1.65	0.100644
GO_EXCITATORY_POSTSYNAPTIC_POTENTIAL	1.65	0.10076
GO_PHOSPHATIDYLINOSITOL_3_KINASE_COMPLEX	1.65	0.101491
GO_REGULATION_OF_LEUKOCYTE_MIGRATION	1.65	0.101726
REACTOME_PHOSPHOLIPID_METABOLISM	1.65	0.102306
REACTOME_NGF_SIGNALLING_VIA_TRKA_FROM_THE_PLASMA_MEMBRANE	1.65	0.102892
GO_HORMONE_BIOSYNTHETIC_PROCESS	1.65	0.102466
GO_NEGATIVE_REGULATION_OF_LIPID_METABOLIC_PROCESS	1.65	0.102593
GO_NEGATIVE_REGULATION_OF_LEUKOCYTE_MIGRATION	1.65	0.102554
GO_PHOSPHOLIPID_DEPHOSPHORYLATION	1.65	0.103118
GO_REGULATION_OF_INTERLEUKIN_6_PRODUCTION	1.65	0.104888
CACBINDINGPROTEIN_Q6	1.64	0.106349
GO_REGULATION_OF_CARBOHYDRATE_METABOLIC_PROCESS	1.64	0.106307
BACH1_01	1.64	0.106232
GO_NEGATIVE_REGULATION_OF_INTRACELLULAR_SIGNAL_TRANSDUCTION	1.64	0.106041
GO_NEGATIVE_REGULATION_OF_CELLULAR_RESPONSE_TO_INSULIN_STIMULUS	1.64	0.105839
GO_DEATH_RECEPTOR_ACTIVITY	1.64	0.105907
GO_EXTRINSIC_APOPTOTIC_SIGNALING_PATHWAY	1.64	0.106417
KEGG_APOPTOSIS	1.64	0.106101
GO_NEGATIVE_REGULATION_OF_PHOSPHORYLATION	1.64	0.107173
GO_REGULATION_OF_POLYSACCHARIDE_METABOLIC_PROCESS	1.64	0.106841
KEGG_TYPE_I_DIABETES_MELLITUS	1.64	0.109665
GO_REGULATION_OF_PH	1.64	0.109446
GO_SECONDARY_METABOLIC_PROCESS	1.63	0.113366
ELF1_Q6	1.63	0.113514
AR_02	1.63	0.113758
GO_RESPONSE_TO_HYDROPEROXIDE	1.63	0.11385
NKX61_01	1.63	0.113861
GO_GOLGI_TO_PLASMA_MEMBRANE_PROTEIN_TRANSPORT	1.63	0.114025
GO_INOSITOL_PHOSPHATE_PHOSPHATASE_ACTIVITY	1.63	0.114104
GO_POSITIVE_REGULATION_OF_TRANSCRIPTION_FROM_RNA_POLYMERASE_II_PROMOTER_INVOLVED_IN_CELLULAR_RESPONSE_TO_CHEMICAL_STIMULUS	1.63	0.113986
GO_LIPOPROTEIN_PARTICLE_RECEPTOR_ACTIVITY	1.63	0.114531
REACTOME_CD28_DEPENDENT_PI3K_AKT_SIGNALING	1.63	0.114209
GO_RESPONSE_TO_LIPOPROTEIN_PARTICLE	1.63	0.114951
GO_NEGATIVE_REGULATION_OF_ERK1_AND_ERK2_CASCADE	1.63	0.114618
GO_PRESYNAPTIC_PROCESS_INVOLVED_IN_SYNAPTIC_TRANSMISSION	1.63	0.114318
GO_PHAGOSOME_ACIDIFICATION	1.63	0.11443
GO_CYTOKINE_BINDING	1.63	0.114147
GO_REGULATION_OF_CALCIUM_ION_DEPENDENT_EXOCYTOSIS	1.63	0.113973
GO_CILIUM_MORPHOGENESIS	1.62	0.114772
GO_ORGAN_INDUCTION	1.62	0.11476
GO_STEROID_DEHYDROGENASE_ACTIVITY	1.62	0.114477
GO_EXCITATORY_SYNAPSE	1.62	0.114211
TCCCCAC_MIR491	1.62	0.113885
GO_BLOC_1_COMPLEX	1.62	0.113518
GO_C21_STEROID_HORMONE_METABOLIC_PROCESS	1.62	0.113633
GO_LEUKOCYTE_MIGRATION	1.62	0.116257
GO_PROTON_TRANSPORTING_V_TYPE_ATPASE_COMPLEX	1.62	0.116312
GO_PH_REDUCTION	1.62	0.115914
GO_COATED_PIT	1.62	0.115832
KEGG_GLYCOSPHINGOLIPID_BIOSYNTHESIS_GANGLIO_SERIES	1.62	0.115424
GTGTCAA_MIR514	1.62	0.115803
GO_NEGATIVE_REGULATION_OF_KINASE_ACTIVITY	1.62	0.117533
GO_CILIUM_MOVEMENT	1.61	0.118836
BIOCARTA_TFF_PATHWAY	1.61	0.120207
GO_PRESYNAPTIC_ACTIVE_ZONE	1.61	0.119888
GO_MEMBRANE_DOCKING	1.61	0.119646
GO_GLYCEROLIPID_METABOLIC_PROCESS	1.61	0.119897
GO_EXOCYTOSIS	1.61	0.121963
BIOCARTA_HER2_PATHWAY	1.61	0.121621
GO_DIGESTIVE_SYSTEM_PROCESS	1.61	0.122336
KEGG_NEUROTROPHIN_SIGNALING_PATHWAY	1.61	0.122067
GO_SYNTAXIN_BINDING	1.61	0.122088
GO_NEGATIVE_REGULATION_OF_EXOCYTOSIS	1.61	0.12168
GO_REGULATION_OF_GLUTAMATE_SECRETION	1.61	0.121904
GO_TRACHEA_DEVELOPMENT	1.61	0.122417
GO_BROWN_FAT_CELL_DIFFERENTIATION	1.61	0.122189
GO_PROTEIN_LOCALIZATION_TO_CELL_PERIPHERY	1.61	0.122372
GO_HYDROLASE_ACTIVITY_ACTING_ON_GLYCOSYL_BONDS	1.61	0.12259
GO_ADULT_LOCOMOTORY_BEHAVIOR	1.61	0.122281
YAATNANRNNNCAG_UNKNOWN	1.61	0.122138
REACTOME_GOLGI_ASSOCIATED_VESICLE_BIOGENESIS	1.6	0.122296
GO_PEROXISOMAL_TRANSPORT	1.6	0.122166
GO_NEGATIVE_REGULATION_OF_INTRACELLULAR_PROTEIN_TRANSPORT	1.6	0.123638
BIOCARTA_EDG1_PATHWAY	1.6	0.123583
GO_NEGATIVE_REGULATION_OF_INTRACELLULAR_TRANSPORT	1.6	0.123973
GO_SYNTAXIN_1_BINDING	1.6	0.124139
GO_CELLULAR_MONOVALENT_INORGANIC_CATION_HOMEOSTASIS	1.6	0.124098
GO_EXTRINSIC_APOPTOTIC_SIGNALING_PATHWAY_VIA_DEATH_DOMAIN_RECEPTORS	1.6	0.124316
GO_REGULATION_OF_REGULATED_SECRETORY_PATHWAY	1.6	0.124534
GO_SIGNALING_ADAPTOR_ACTIVITY	1.6	0.124201
GO_HOMOPHILIC_CELL_ADHESION_VIA_PLASMA_MEMBRANE_ADHESION_MOLECULES	1.6	0.124278
GO_DETECTION_OF_BIOTIC_STIMULUS	1.6	0.124323
BIOCARTA_ERK5_PATHWAY	1.6	0.124041
GO_REGULATION_OF_TRIGLYCERIDE_BIOSYNTHETIC_PROCESS	1.6	0.123666
GO_ADAPTATION_OF_SIGNALING_PATHWAY	1.6	0.123332
GO_NUCLEOPHAGY	1.6	0.122959
GO_SIGNAL_TRANSDUCTION_IN_ABSENCE_OF_LIGAND	1.6	0.122706
GO_VACUOLAR_TRANSPORT	1.6	0.12322
BIOCARTA_GSK3_PATHWAY	1.6	0.123868
GO_CELLULAR_RESPONSE_TO_TOXIC_SUBSTANCE	1.6	0.124039
KEGG_ENDOMETRIAL_CANCER	1.59	0.125873
P300_01	1.59	0.125992
GO_EXTRACELLULAR_MATRIX_DISASSEMBLY	1.59	0.125655
REACTOME_SIGNALLING_BY_NGF	1.59	0.126389
GO_MEMBRANE_LIPID_METABOLIC_PROCESS	1.59	0.127058
GO_FATTY_ACID_CATABOLIC_PROCESS	1.59	0.127322
BIOCARTA_RAS_PATHWAY	1.59	0.126988
GO_SENSORY_PERCEPTION_OF_PAIN	1.59	0.127009
AAGCAAT_MIR137	1.59	0.127064
FAC1_01	1.59	0.126785
GO_ODONTOGENESIS_OF_DENTIN_CONTAINING_TOOTH	1.59	0.126407
GO_REGULATION_OF_VASCULAR_ENDOTHELIAL_GROWTH_FACTOR_PRODUCTION	1.59	0.127023
GO_SNAP_RECEPTOR_ACTIVITY	1.59	0.126687
GO_PHOSPHATIDYLINOSITOL_METABOLIC_PROCESS	1.59	0.126342
GO_REGULATION_OF_RESPONSE_TO_OXIDATIVE_STRESS	1.59	0.126533
GO_NEGATIVE_REGULATION_OF_ACTIN_FILAMENT_DEPOLYMERIZATION	1.59	0.126463
GO_REGULATION_OF_FATTY_ACID_METABOLIC_PROCESS	1.59	0.126468
GO_REGULATION_OF_INTERLEUKIN_2_BIOSYNTHETIC_PROCESS	1.59	0.126215
GO_EPITHELIAL_CILIUM_MOVEMENT	1.59	0.127105
GO_LIPID_PHOSPHORYLATION	1.59	0.128774
REACTOME_CIRCADIAN_CLOCK	1.59	0.128686
REACTOME_PROTEOLYTIC_CLEAVAGE_OF_SNARE_COMPLEX_PROTEINS	1.59	0.128459
SRY_02	1.59	0.12818
GO_INTRACILIARY_TRANSPORT_PARTICLE_B	1.58	0.127949
GO_GLYCOSIDE_METABOLIC_PROCESS	1.58	0.128765
GO_REGULATION_OF_SMAD_PROTEIN_IMPORT_INTO_NUCLEUS	1.58	0.129944
HALLMARK_APOPTOSIS	1.58	0.129599
BIOCARTA_PTEN_PATHWAY	1.58	0.129432
GO_MATING_BEHAVIOR	1.58	0.12979
GO_RESPONSE_TO_GROWTH_HORMONE	1.58	0.130278
GO_REGULATION_OF_CHEMOTAXIS	1.58	0.131013
CAGGGTC_MIR504	1.58	0.13119
GGGCATT_MIR365	1.58	0.131835
CDP_02	1.58	0.131548
GO_REGULATION_OF_CHOLESTEROL_METABOLIC_PROCESS	1.58	0.131647
BIOCARTA_STEM_PATHWAY	1.58	0.131536
REACTOME_SIGNALING_BY_ILS	1.58	0.13193
GO_REGULATION_OF_TUMOR_NECROSIS_FACTOR_BIOSYNTHETIC_PROCESS	1.57	0.134026
AR_01	1.57	0.133657
GO_POSITIVE_REGULATION_OF_CALCIUM_ION_IMPORT	1.57	0.133859
BIOCARTA_ALK_PATHWAY	1.57	0.133626
GO_TOLL_LIKE_RECEPTOR_4_SIGNALING_PATHWAY	1.57	0.134542
GO_REGULATION_OF_LIPID_METABOLIC_PROCESS	1.57	0.134471
GO_STRESS_ACTIVATED_PROTEIN_KINASE_SIGNALING_CASCADE	1.57	0.134328
GO_MITOGEN_ACTIVATED_PROTEIN_KINASE_KINASE_BINDING	1.57	0.134193
GO_REGULATION_OF_MACROPHAGE_DERIVED_FOAM_CELL_DIFFERENTIATION	1.57	0.134097
GO_NEGATIVE_REGULATION_OF_CALCIUM_ION_TRANSPORT	1.57	0.133744
GO_MYD88_DEPENDENT_TOLL_LIKE_RECEPTOR_SIGNALING_PATHWAY	1.57	0.134398
KEGG_SNARE_INTERACTIONS_IN_VESICULAR_TRANSPORT	1.57	0.134331
GO_RESPONSE_TO_ATP	1.57	0.13414
REACTOME_MYD88_MAL_CASCADE_INITIATED_ON_PLASMA_MEMBRANE	1.57	0.13457
KEGG_PRION_DISEASES	1.57	0.134305
TGAATGT_MIR181A_MIR181B_MIR181C_MIR181D	1.57	0.13445
GO_REGULATION_OF_TRIGLYCERIDE_METABOLIC_PROCESS	1.57	0.134555
GO_POSITIVE_REGULATION_OF_EPITHELIAL_CELL_APOPTOTIC_PROCESS	1.57	0.13504
GO_SIGNAL_RELEASE	1.57	0.134714
GO_CEREBRAL_CORTEX_RADIALLY_ORIENTED_CELL_MIGRATION	1.57	0.136242
AP4_Q5	1.57	0.136013
HIF1_Q5	1.57	0.137602
GO_FATTY_ACID_METABOLIC_PROCESS	1.56	0.137528
GO_REGULATION_OF_VESICLE_FUSION	1.56	0.137416
GO_PROTEIN_TYROSINE_SERINE_THREONINE_PHOSPHATASE_ACTIVITY	1.56	0.137285
GO_HISTONE_ACETYLTRANSFERASE_BINDING	1.56	0.137942
GO_REGULATION_OF_TRANSCRIPTION_FROM_RNA_POLYMERASE_II_PROMOTER_IN_RESPONSE_TO_HYPOXIA	1.56	0.13841
AP1_Q6	1.56	0.138941
GCGNNANTTCC_UNKNOWN	1.56	0.138628
GO_POSITIVE_REGULATION_OF_RESPONSE_TO_WOUNDING	1.56	0.138663
GO_PHAGOSOME_MATURATION	1.56	0.139072
GO_REGULATION_OF_PHOSPHATIDYLINOSITOL_3_KINASE_ACTIVITY	1.56	0.139053
GO_REGULATION_OF_CARDIAC_MUSCLE_CELL_CONTRACTION	1.56	0.139351
KEGG_ALDOSTERONE_REGULATED_SODIUM_REABSORPTION	1.56	0.139109
GO_ORGANIC_ANION_TRANSPORT	1.56	0.140388
GO_NEGATIVE_REGULATION_OF_MUSCLE_TISSUE_DEVELOPMENT	1.56	0.140255
GTGTTGA_MIR505	1.56	0.140115
GO_ALCOHOL_METABOLIC_PROCESS	1.56	0.141041
GO_MYELOID_LEUKOCYTE_MEDIATED_IMMUNITY	1.56	0.141386
GO_REGULATION_OF_PROTEIN_IMPORT	1.56	0.141437
BIOCARTA_HCMV_PATHWAY	1.56	0.141397
KEGG_OTHER_GLYCAN_DEGRADATION	1.56	0.141714
GO_NEGATIVE_REGULATION_OF_LIPID_BIOSYNTHETIC_PROCESS	1.56	0.141546
GO_MAINTENANCE_OF_GASTROINTESTINAL_EPITHELIUM	1.55	0.141467
GO_REGULATION_OF_INSULIN_RECEPTOR_SIGNALING_PATHWAY	1.55	0.141461
GO_CEREBELLAR_PURKINJE_CELL_LAYER_DEVELOPMENT	1.55	0.142209
GO_REGULATION_OF_ASTROCYTE_DIFFERENTIATION	1.55	0.141905
GO_PHOSPHOLIPID_METABOLIC_PROCESS	1.55	0.142425
GO_NEGATIVE_REGULATION_OF_AUTOPHAGY	1.55	0.142393
REACTOME_IRON_UPTAKE_AND_TRANSPORT	1.55	0.142938
GO_REGULATION_OF_NEUROTRANSMITTER_RECEPTOR_ACTIVITY	1.55	0.14322
GO_POSITIVE_REGULATION_OF_PROTEIN_ACETYLATION	1.55	0.143763
GO_REGULATION_OF_ENDOCYTOSIS	1.55	0.146507
REACTOME_METABOLISM_OF_LIPIDS_AND_LIPOPROTEINS	1.55	0.146184
GO_NEGATIVE_REGULATION_OF_CELLULAR_PROTEIN_LOCALIZATION	1.55	0.146332
AREB6_01	1.55	0.14615
REACTOME_CELL_CELL_COMMUNICATION	1.55	0.147013
REACTOME_TRANSMISSION_ACROSS_CHEMICAL_SYNAPSES	1.55	0.147125
GO_STEROL_HOMEOSTASIS	1.55	0.147066
GO_REGULATION_OF_HORMONE_BIOSYNTHETIC_PROCESS	1.55	0.147186
GO_EXTRACELLULAR_GLUTAMATE_GATED_ION_CHANNEL_ACTIVITY	1.55	0.147019
GO_POSITIVE_REGULATION_OF_ERK1_AND_ERK2_CASCADE	1.55	0.146749
AP1_Q2	1.54	0.147744
GO_EXTRINSIC_COMPONENT_OF_MEMBRANE	1.54	0.147395
REACTOME_NUCLEOTIDE_BINDING_DOMAIN_LEUCINE_RICH_REPEAT_CONTAINING_RECEPTOR_NLR_SIGNALING_PATHWAYS	1.54	0.148343
GO_LIPASE_ACTIVITY	1.54	0.14814
GO_MICROBODY_PART	1.54	0.147855
GO_CLATHRIN_COATED_VESICLE_MEMBRANE	1.54	0.148068
SP3_Q3	1.54	0.147742
BIOCARTA_GATA3_PATHWAY	1.54	0.147398
ACACTAC_MIR1423P	1.54	0.14728
GO_REGULATION_OF_CELL_FATE_COMMITMENT	1.54	0.148351
GO_SIDE_OF_MEMBRANE	1.54	0.149251
REACTOME_AMINE_COMPOUND_SLC_TRANSPORTERS	1.54	0.150036
GO_MATING	1.54	0.150143
GO_POSITIVE_REGULATION_OF_G_PROTEIN_COUPLED_RECEPTOR_PROTEIN_SIGNALING_PATHWAY	1.54	0.149863
HALLMARK_PEROXISOME	1.54	0.149739
REACTOME_BOTULINUM_NEUROTOXICITY	1.54	0.149786
GO_RHYTHMIC_BEHAVIOR	1.54	0.150254
GO_NEGATIVE_REGULATION_OF_TRANSPORT	1.54	0.150253
GO_NEUROTRANSMITTER_TRANSPORT	1.54	0.150458
GO_VESICLE_DOCKING_INVOLVED_IN_EXOCYTOSIS	1.54	0.150611
GO_ORGANIC_HYDROXY_COMPOUND_METABOLIC_PROCESS	1.54	0.150347
GO_CYTOSOLIC_TRANSPORT	1.54	0.150112
REACTOME_TRANS_GOLGI_NETWORK_VESICLE_BUDDING	1.54	0.149938
GO_CELL_SURFACE_RECEPTOR_SIGNALING_PATHWAY_INVOLVED_IN_CELL_CELL_SIGNALING	1.54	0.15018
GO_NEGATIVE_REGULATION_OF_TUMOR_NECROSIS_FACTOR_SUPERFAMILY_CYTOKINE_PRODUCTION	1.54	0.150888
GO_CLATHRIN_COATED_VESICLE	1.53	0.150865
AGCACTT_MIR93_MIR302A_MIR302B_MIR302C_MIR302D_MIR372_MIR373_MIR520E_MIR520A_MIR526B_MIR520B_MIR520C_MIR520D	1.53	0.150537
YTAATTAA_LHX3_01	1.53	0.150799
GO_WALKING_BEHAVIOR	1.53	0.150585
LYF1_01	1.53	0.15052
GO_ORGAN_OR_TISSUE_SPECIFIC_IMMUNE_RESPONSE	1.53	0.150379
REACTOME_REGULATION_OF_INSULIN_LIKE_GROWTH_FACTOR_IGF_ACTIVITY_BY_INSULIN_LIKE_GROWTH_FACTOR_BINDING_PROTEINS_IGFBPS	1.53	0.150221
GO_APICAL_DENDRITE	1.53	0.150208
GO_PATTERN_RECOGNITION_RECEPTOR_SIGNALING_PATHWAY	1.53	0.150055
REACTOME_NFKB_AND_MAP_KINASES_ACTIVATION_MEDIATED_BY_TLR4_SIGNALING_REPERTOIRE	1.53	0.149936
GO_RESPONSE_TO_NITRIC_OXIDE	1.53	0.149692
GO_NAD_BIOSYNTHETIC_PROCESS	1.53	0.150736
GO_LIPOSACCHARIDE_METABOLIC_PROCESS	1.53	0.150444
FREAC2_01	1.53	0.150196
GO_GDP_BINDING	1.53	0.150328
HALLMARK_FATTY_ACID_METABOLISM	1.53	0.150609
GO_CYTOPLASMIC_SEQUESTERING_OF_TRANSCRIPTION_FACTOR	1.53	0.150689
REACTOME_REGULATION_OF_HYPOXIA_INDUCIBLE_FACTOR_HIF_BY_OXYGEN	1.53	0.150449
GO_POSITIVE_REGULATION_OF_MAPK_CASCADE	1.53	0.150419
AP1_C	1.53	0.150145
GO_NEGATIVE_REGULATION_OF_RECEPTOR_ACTIVITY	1.53	0.150822
REACTOME_MAP_KINASE_ACTIVATION_IN_TLR_CASCADE	1.53	0.15078
REACTOME_COMPLEMENT_CASCADE	1.53	0.150523
REACTOME_TRANSPORT_OF_GLUCOSE_AND_OTHER_SUGARS_BILE_SALTS_AND_ORGANIC_ACIDS_METAL_IONS_AND_AMINE_COMPOUNDS	1.53	0.150275
REACTOME_GABA_SYNTHESIS_RELEASE_REUPTAKE_AND_DEGRADATION	1.53	0.150257
TNCATNTCCYR_UNKNOWN	1.53	0.150436
GO_SERINE_HYDROLASE_ACTIVITY	1.53	0.150315
REACTOME_TRAF6_MEDIATED_INDUCTION_OF_NFKB_AND_MAP_KINASES_UPON_TLR7_8_OR_9_ACTIVATION	1.53	0.150651
KEGG_NATURAL_KILLER_CELL_MEDIATED_CYTOTOXICITY	1.53	0.15037
GO_POSITIVE_REGULATION_OF_GLUCOSE_TRANSPORT	1.53	0.151244
GO_NEGATIVE_REGULATION_OF_OXIDATIVE_STRESS_INDUCED_INTRINSIC_APOPTOTIC_SIGNALING_PATHWAY	1.53	0.151168
GO_CAMP_BINDING	1.53	0.151744
GO_NEGATIVE_REGULATION_OF_MITOCHONDRION_ORGANIZATION	1.53	0.151499
GO_RESPONSE_TO_WATER	1.53	0.152297
CTTTGTA_MIR524	1.52	0.152807
AP1_Q6_01	1.52	0.153947
PR_01	1.52	0.154599
GO_TRANSMEMBRANE_RECEPTOR_PROTEIN_PHOSPHATASE_ACTIVITY	1.52	0.154406
GO_POLYSACCHARIDE_BINDING	1.52	0.154135
GO_MESODERM_MORPHOGENESIS	1.52	0.154417
GO_REGULATION_OF_CELLULAR_RESPONSE_TO_INSULIN_STIMULUS	1.52	0.155228
GO_PHOSPHATIDYLINOSITOL_PHOSPHATE_KINASE_ACTIVITY	1.52	0.154926
GO_RECEPTOR_SERINE_THREONINE_KINASE_BINDING	1.52	0.154658
GO_ENDOCYTOSIS	1.52	0.154391
GO_RESPONSE_TO_THYROID_HORMONE	1.52	0.154735
KEGG_TOLL_LIKE_RECEPTOR_SIGNALING_PATHWAY	1.52	0.154717
GO_INSULIN_SECRETION	1.52	0.154629
GO_REGULATION_OF_AMINO_ACID_TRANSPORT	1.52	0.155612
GO_POSITIVE_REGULATION_OF_CHEMOTAXIS	1.52	0.155364
GO_MONOVALENT_INORGANIC_ANION_HOMEOSTASIS	1.52	0.155101
GO_REGULATION_OF_CAMP_MEDIATED_SIGNALING	1.52	0.154898
GO_HETEROTRIMERIC_G_PROTEIN_COMPLEX	1.52	0.155079
GO_POSITIVE_REGULATION_OF_VASCULAR_ENDOTHELIAL_GROWTH_FACTOR_PRODUCTION	1.52	0.154781
GO_SOLUTE_CATION_ANTIPORTER_ACTIVITY	1.52	0.154808
PR_02	1.52	0.155063
TCCAGAG_MIR518C	1.52	0.155587
GO_LIPID_HOMEOSTASIS	1.52	0.155652
GO_SYNAPTIC_VESICLE_LOCALIZATION	1.52	0.155342
KEGG_GLYCOSAMINOGLYCAN_DEGRADATION	1.52	0.156058
GO_RESPONSE_TO_COLD	1.52	0.156166
GTGCAAA_MIR507	1.52	0.156358
GO_ORGANIC_CATION_TRANSMEMBRANE_TRANSPORTER_ACTIVITY	1.51	0.156352
GO_APOPTOTIC_SIGNALING_PATHWAY	1.51	0.157831
GO_SECRETION_BY_CELL	1.51	0.157864
GO_VESICLE_MEMBRANE	1.51	0.157609
REACTOME_GAB1_SIGNALOSOME	1.51	0.158037
GO_NEGATIVE_REGULATION_OF_BLOOD_PRESSURE	1.51	0.15852
GO_REGULATION_OF_SULFUR_METABOLIC_PROCESS	1.51	0.158726
GO_REGULATION_OF_ACUTE_INFLAMMATORY_RESPONSE	1.51	0.158605
CDPCR1_01	1.51	0.158342
GO_RECEPTOR_COMPLEX	1.51	0.15808
CDC5_01	1.51	0.157952
RYTGCNWTGGNR_UNKNOWN	1.51	0.157811
GO_REGULATION_OF_AUTOPHAGY	1.51	0.157519
GO_CELLULAR_RESPONSE_TO_REACTIVE_NITROGEN_SPECIES	1.51	0.157449
GO_FATTY_ACID_TRANSPORT	1.51	0.157496
GO_LYSOPHOSPHOLIPASE_ACTIVITY	1.51	0.157206
GO_REGULATION_OF_TRANSCRIPTION_FACTOR_IMPORT_INTO_NUCLEUS	1.51	0.157051
GO_M_BAND	1.51	0.158347
GO_POSITIVE_REGULATION_OF_IMMUNE_EFFECTOR_PROCESS	1.51	0.158142
REACTOME_SYNTHESIS_OF_PC	1.51	0.159604
GO_LOCOMOTORY_BEHAVIOR	1.51	0.159562
GO_REGULATION_OF_INTERLEUKIN_8_PRODUCTION	1.51	0.159578
REACTOME_TRANSFERRIN_ENDOCYTOSIS_AND_RECYCLING	1.51	0.159476
GO_ATPASE_COUPLED_ION_TRANSMEMBRANE_TRANSPORTER_ACTIVITY	1.51	0.159547
GO_MULTI_ORGANISM_MEMBRANE_ORGANIZATION	1.51	0.159521
GO_MAP_KINASE_KINASE_KINASE_ACTIVITY	1.51	0.159698
GO_GRANULOCYTE_ACTIVATION	1.51	0.159517
NFKB_C	1.5	0.161446
GO_NEGATIVE_REGULATION_OF_PEPTIDYL_THREONINE_PHOSPHORYLATION	1.5	0.161817
PIT1_Q6	1.5	0.161649
GO_OXIDOREDUCTASE_ACTIVITY_OXIDIZING_METAL_IONS	1.5	0.161807
GO_ACUTE_INFLAMMATORY_RESPONSE	1.5	0.161814
GO_GLYCOSPHINGOLIPID_BIOSYNTHETIC_PROCESS	1.5	0.161608
GO_REGULATION_OF_ACTIN_FILAMENT_DEPOLYMERIZATION	1.5	0.162122
REACTOME_INNATE_IMMUNE_SYSTEM	1.5	0.163069
GO_REGULATION_OF_NITRIC_OXIDE_BIOSYNTHETIC_PROCESS	1.5	0.163
GO_NEGATIVE_REGULATION_OF_NF_KAPPAB_IMPORT_INTO_NUCLEUS	1.5	0.164269
GO_KINASE_INHIBITOR_ACTIVITY	1.5	0.164152
CCTNTMAGA_UNKNOWN	1.5	0.164372
GO_NEUTRAL_LIPID_METABOLIC_PROCESS	1.5	0.164109
GO_VESICLE_ORGANIZATION	1.5	0.164171
GO_LYSOSOMAL_LUMEN	1.5	0.164391
GO_ORGANIC_ACID_TRANSPORT	1.5	0.166087
TEF_Q6	1.5	0.165929
GO_REGULATION_OF_I_KAPPAB_KINASE_NF_KAPPAB_SIGNALING	1.5	0.16628
GO_POSITIVE_REGULATION_OF_AUTOPHAGY	1.5	0.166792
KEGG_TYPE_II_DIABETES_MELLITUS	1.49	0.167635
GO_ESTABLISHMENT_OF_PROTEIN_LOCALIZATION_TO_GOLGI	1.49	0.167508
ATF6_01	1.49	0.16739
GO_MAINTENANCE_OF_LOCATION_IN_CELL	1.49	0.167698
GO_REGULATION_OF_CATENIN_IMPORT_INTO_NUCLEUS	1.49	0.16765
GO_PROTEASE_BINDING	1.49	0.167702
GO_POSITIVE_REGULATION_OF_INTERLEUKIN_6_PRODUCTION	1.49	0.167567
GO_NEGATIVE_REGULATION_OF_CYTOPLASMIC_TRANSPORT	1.49	0.168522
GO_PYRIMIDINE_NUCLEOSIDE_CATABOLIC_PROCESS	1.49	0.168466
PU1_Q6	1.49	0.16855
GO_TRANSMEMBRANE_RECEPTOR_PROTEIN_SERINE_THREONINE_KINASE_ACTIVITY	1.49	0.168533
GO_PROTEIN_BINDING_INVOLVED_IN_CELL_ADHESION	1.49	0.169294
GO_ADULT_BEHAVIOR	1.49	0.169044
GGGNNTTTCC_NFKB_Q6_01	1.49	0.16917
GO_INTRA_GOLGI_VESICLE_MEDIATED_TRANSPORT	1.49	0.170066
GO_REGULATION_OF_ACTIN_FILAMENT_BASED_MOVEMENT	1.49	0.169817
GO_CYTOKINE_PRODUCTION	1.49	0.170552
GO_POSITIVE_REGULATION_OF_INFLAMMATORY_RESPONSE	1.49	0.171306
GO_NEGATIVE_REGULATION_OF_TOR_SIGNALING	1.49	0.171327
KEGG_BLADDER_CANCER	1.49	0.171045
GO_STEREOCILIUM_BUNDLE	1.49	0.171353
BIOCARTA_CK1_PATHWAY	1.49	0.1712
GO_PHOSPHOLIPASE_ACTIVITY	1.49	0.171241
GO_CELLULAR_RESPONSE_TO_OXYGEN_LEVELS	1.49	0.171152
GO_CELLULAR_RESPONSE_TO_CADMIUM_ION	1.49	0.17139
BIOCARTA_EIF4_PATHWAY	1.49	0.171755
GO_NEGATIVE_REGULATION_OF_CARDIAC_MUSCLE_TISSUE_DEVELOPMENT	1.48	0.172858
GO_LUNG_MORPHOGENESIS	1.48	0.172748
GO_CELLULAR_RESPONSE_TO_FLUID_SHEAR_STRESS	1.48	0.172494
GO_BONE_GROWTH	1.48	0.17234
GO_AUTOPHAGOSOME_MEMBRANE	1.48	0.172425
GO_FAT_CELL_DIFFERENTIATION	1.48	0.172779
GO_RESPONSE_TO_MOLECULE_OF_BACTERIAL_ORIGIN	1.48	0.172658
BIOCARTA_NKCELLS_PATHWAY	1.48	0.173156
GO_SYNAPTIC_TRANSMISSION_DOPAMINERGIC	1.48	0.173533
REACTOME_TRIF_MEDIATED_TLR3_SIGNALING	1.48	0.173365
GO_REGULATION_OF_CILIUM_ASSEMBLY	1.48	0.173374
GO_REGULATION_OF_CARBOHYDRATE_BIOSYNTHETIC_PROCESS	1.48	0.174291
GO_NEGATIVE_REGULATION_OF_NOTCH_SIGNALING_PATHWAY	1.48	0.174691
GO_PHOSPHATIDYLINOSITOL_BIOSYNTHETIC_PROCESS	1.48	0.174482
FOXO4_02	1.48	0.174894
GO_RETINOL_DEHYDROGENASE_ACTIVITY	1.48	0.174894
GO_RESPONSE_TO_ZINC_ION	1.48	0.175876
GO_OXIDOREDUCTASE_ACTIVITY_ACTING_ON_PAIRED_DONORS_WITH_INCORPORATION_OR_REDUCTION_OF_MOLECULAR_OXYGEN_NAD_P_H_AS_ONE_DONOR_AND_INCORPORATION_OF_ONE_ATOM_OF_OXYGEN	1.48	0.176626
GO_POSITIVE_REGULATION_OF_MAP_KINASE_ACTIVITY	1.48	0.176418
AML_Q6	1.48	0.17762
GO_PHOSPHATIDYLINOSITOL_3_KINASE_BINDING	1.48	0.177383
KEGG_ABC_TRANSPORTERS	1.48	0.177274
GO_REGULATION_OF_TYPE_2_IMMUNE_RESPONSE	1.48	0.177723
REACTOME_BMAL1_CLOCK_NPAS2_ACTIVATES_CIRCADIAN_EXPRESSION	1.48	0.177623
GGCACTT_MIR519E	1.48	0.177616
GO_REGULATION_OF_PROTEIN_TARGETING	1.48	0.178508
GO_MONOCYTE_CHEMOTAXIS	1.47	0.180631
GO_RAB_GTPASE_BINDING	1.47	0.180419
GO_REGULATION_OF_LEUKOCYTE_CHEMOTAXIS	1.47	0.180687
GO_GLYCEROPHOSPHOLIPID_METABOLIC_PROCESS	1.47	0.181452
GO_PHOSPHATIDYLINOSITOL_ACYL_CHAIN_REMODELING	1.47	0.181367
GO_PEPTIDASE_INHIBITOR_ACTIVITY	1.47	0.181348
GO_REGULATION_OF_CELLULAR_PH	1.47	0.181973
GO_REGULATION_OF_STEROID_METABOLIC_PROCESS	1.47	0.181837
BIOCARTA_MAPK_PATHWAY	1.47	0.181613
GO_NEGATIVE_REGULATION_OF_RESPONSE_TO_EXTRACELLULAR_STIMULUS	1.47	0.181411
AAANWWTGC_UNKNOWN	1.47	0.181134
GO_ALCOHOL_BIOSYNTHETIC_PROCESS	1.47	0.181391
GO_SYNAPTIC_SIGNALING	1.47	0.181098
ATGTACA_MIR493	1.47	0.180839
GO_REGULATION_OF_PROTEIN_ACTIVATION_CASCADE	1.47	0.181129
REACTOME_NOD1_2_SIGNALING_PATHWAY	1.47	0.181076
GO_POST_GOLGI_VESICLE_MEDIATED_TRANSPORT	1.47	0.180978
GO_REGULATION_OF_NEUROTRANSMITTER_LEVELS	1.47	0.18073
GO_ACTIVE_ION_TRANSMEMBRANE_TRANSPORTER_ACTIVITY	1.47	0.180529
GO_CELLULAR_RESPONSE_TO_BIOTIC_STIMULUS	1.47	0.180525
GO_NEGATIVE_REGULATION_OF_MACROAUTOPHAGY	1.47	0.180318
ACCAAAG_MIR9	1.47	0.180169
ER_Q6	1.47	0.180285
GO_POSITIVE_REGULATION_OF_REACTIVE_OXYGEN_SPECIES_BIOSYNTHETIC_PROCESS	1.47	0.18016
FOXO1_01	1.47	0.180261
GO_NEGATIVE_REGULATION_OF_GTPASE_ACTIVITY	1.47	0.18018
GO_POSITIVE_REGULATION_OF_ERBB_SIGNALING_PATHWAY	1.47	0.180526
GO_CELLULAR_RESPONSE_TO_PEPTIDE	1.47	0.180877
GO_GLUCAN_BIOSYNTHETIC_PROCESS	1.47	0.180817
GO_RESPONSE_TO_OSMOTIC_STRESS	1.47	0.180578
GO_POSITIVE_REGULATION_OF_TRANSMEMBRANE_TRANSPORT	1.47	0.180483
HALLMARK_IL6_JAK_STAT3_SIGNALING	1.47	0.180478
GO_SINGLE_ORGANISM_BEHAVIOR	1.47	0.181095
GO_PDZ_DOMAIN_BINDING	1.47	0.181831
GO_ENZYME_INHIBITOR_ACTIVITY	1.46	0.181898
GO_DYNEIN_COMPLEX	1.46	0.182336
GO_PLATELET_DERIVED_GROWTH_FACTOR_RECEPTOR_SIGNALING_PATHWAY	1.46	0.1823
GO_NEUROMUSCULAR_PROCESS_CONTROLLING_POSTURE	1.46	0.182077
RFX1_02	1.46	0.182246
AAAYRNCTG_UNKNOWN	1.46	0.182783
GO_VACUOLAR_LUMEN	1.46	0.182729
GO_LIGAND_DEPENDENT_NUCLEAR_RECEPTOR_BINDING	1.46	0.183963
GO_ACTIVATION_OF_MAPKK_ACTIVITY	1.46	0.184695
GO_PROTEIN_COMPLEX_INVOLVED_IN_CELL_ADHESION	1.46	0.185238
AR_03	1.46	0.18516
GO_RESPONSE_TO_INORGANIC_SUBSTANCE	1.46	0.186637
GO_REGULATION_OF_INSULIN_LIKE_GROWTH_FACTOR_RECEPTOR_SIGNALING_PATHWAY	1.46	0.186487
GO_NONMOTILE_PRIMARY_CILIUM_ASSEMBLY	1.46	0.186661
GO_COENZYME_A_METABOLIC_PROCESS	1.46	0.186704
NFKAPPAB_01	1.46	0.188051
GO_STEROID_HORMONE_RECEPTOR_ACTIVITY	1.46	0.189681
GO_REGULATION_OF_MACROPHAGE_ACTIVATION	1.46	0.189808
GO_MONOOXYGENASE_ACTIVITY	1.46	0.18968
GO_REGULATION_OF_HORMONE_METABOLIC_PROCESS	1.46	0.189534
REACTOME_PIP3_ACTIVATES_AKT_SIGNALING	1.46	0.189416
GO_COMPLEMENT_ACTIVATION	1.45	0.190429
GGCACAT_MIR455	1.45	0.190899
REACTOME_TCR_SIGNALING	1.45	0.190917
GO_CELLULAR_RESPONSE_TO_INORGANIC_SUBSTANCE	1.45	0.190677
E12_Q6	1.45	0.190433
CEBPA_01	1.45	0.191009
CCCNNGGGAR_OLF1_01	1.45	0.191636
AGGTGCA_MIR500	1.45	0.191488
GO_PHOSPHATIDYLINOSITOL_3_PHOSPHATE_BIOSYNTHETIC_PROCESS	1.45	0.192967
GO_CELLULAR_PIGMENTATION	1.45	0.193002
GO_INTRINSIC_COMPONENT_OF_ORGANELLE_MEMBRANE	1.45	0.193283
GO_NEGATIVE_REGULATION_OF_GLIAL_CELL_DIFFERENTIATION	1.45	0.19346
GO_PHOSPHORIC_ESTER_HYDROLASE_ACTIVITY	1.45	0.193184
GO_REGULATION_OF_EXOCYTOSIS	1.45	0.193787
GO_REGULATION_OF_REACTIVE_OXYGEN_SPECIES_METABOLIC_PROCESS	1.45	0.194923
KEGG_NOD_LIKE_RECEPTOR_SIGNALING_PATHWAY	1.45	0.194889
GTGCAAT_MIR25_MIR32_MIR92_MIR363_MIR367	1.45	0.194991
CP2_02	1.45	0.194728
REACTOME_INSULIN_RECEPTOR_RECYCLING	1.45	0.19446
GO_REGULATION_OF_ERK1_AND_ERK2_CASCADE	1.45	0.194814
REACTOME_ACYL_CHAIN_REMODELLING_OF_PI	1.45	0.194789
GO_PIGMENT_GRANULE_LOCALIZATION	1.45	0.194584
GO_REGULATION_OF_VACUOLE_ORGANIZATION	1.45	0.194973
GO_LIPID_TRANSPORTER_ACTIVITY	1.45	0.194816
GO_PROTEIN_N_LINKED_GLYCOSYLATION	1.45	0.195249
REACTOME_SIGNALING_BY_SCF_KIT	1.45	0.19502
GO_LYSOSOMAL_TRANSPORT	1.45	0.195123
GO_NEGATIVE_REGULATION_OF_ORGANIC_ACID_TRANSPORT	1.45	0.195183
ATF3_Q6	1.45	0.195594
GO_PHOSPHOLIPID_TRANSLOCATING_ATPASE_ACTIVITY	1.44	0.19605
GO_NEGATIVE_REGULATION_OF_INTERLEUKIN_6_PRODUCTION	1.44	0.195972
GO_RESPONSE_TO_PEPTIDE	1.44	0.196829
GO_TRANSPORT_VESICLE	1.44	0.196707
GO_JNK_CASCADE	1.44	0.196653
KEGG_HEMATOPOIETIC_CELL_LINEAGE	1.44	0.196505
GO_COATED_VESICLE	1.44	0.196327
BIOCARTA_CXCR4_PATHWAY	1.44	0.196344
GO_REGULATION_OF_NEUROTRANSMITTER_SECRETION	1.44	0.196401
KEGG_GLIOMA	1.44	0.19704
KEGG_CYTOKINE_CYTOKINE_RECEPTOR_INTERACTION	1.44	0.196936
GO_REGULATION_OF_PLASMA_LIPOPROTEIN_PARTICLE_LEVELS	1.44	0.196887
GO_LONG_CHAIN_FATTY_ACID_TRANSPORT	1.44	0.196695
KEGG_MAPK_SIGNALING_PATHWAY	1.44	0.197173
REACTOME_SEMAPHORIN_INTERACTIONS	1.44	0.197032
GO_POSITIVE_REGULATION_OF_LEUKOCYTE_CHEMOTAXIS	1.44	0.197131
GO_NEGATIVE_REGULATION_OF_CALCIUM_MEDIATED_SIGNALING	1.44	0.197174
REACTOME_NEURONAL_SYSTEM	1.44	0.1969
GO_A_BAND	1.44	0.197365
GO_POSITIVE_REGULATION_OF_ANTIGEN_RECEPTOR_MEDIATED_SIGNALING_PATHWAY	1.44	0.19734
GO_CELLULAR_RESPONSE_TO_STEROID_HORMONE_STIMULUS	1.44	0.198
GO_MICROBODY	1.44	0.198136
GO_POSITIVE_REGULATION_OF_INTERLEUKIN_2_PRODUCTION	1.44	0.19831
KEGG_EPITHELIAL_CELL_SIGNALING_IN_HELICOBACTER_PYLORI_INFECTION	1.44	0.198245
GO_SNARE_COMPLEX	1.44	0.198189
GO_RESPONSE_TO_LITHIUM_ION	1.44	0.197912
GO_NEGATIVE_REGULATION_OF_LEUKOCYTE_MEDIATED_IMMUNITY	1.44	0.197746
GO_REGULATION_OF_EPIDERMAL_GROWTH_FACTOR_ACTIVATED_RECEPTOR_ACTIVITY	1.44	0.19759
GO_CELLULAR_RESPONSE_TO_LIPID	1.44	0.197805
GO_INFLAMMATORY_RESPONSE	1.44	0.198225
GO_POSITIVE_REGULATION_OF_LEUKOCYTE_MIGRATION	1.44	0.198192
REACTOME_TAK1_ACTIVATES_NFKB_BY_PHOSPHORYLATION_AND_ACTIVATION_OF_IKKS_COMPLEX	1.44	0.198717
GO_DETECTION_OF_OTHER_ORGANISM	1.44	0.198462
REACTOME_PYRUVATE_METABOLISM	1.44	0.199319
TTGCCAA_MIR182	1.44	0.199362
GO_NEGATIVE_REGULATION_OF_HYDROLASE_ACTIVITY	1.43	0.200004
REACTOME_DOWNSTREAM_TCR_SIGNALING	1.43	0.199958
SREBP1_01	1.43	0.200225
GO_VIRION_ASSEMBLY	1.43	0.200153
GO_REGULATION_OF_RHO_PROTEIN_SIGNAL_TRANSDUCTION	1.43	0.201091
AGTTCTC_MIR146A_MIR146B	1.43	0.200906
REACTOME_ACTIVATED_TLR4_SIGNALLING	1.43	0.200765
GO_REGULATION_OF_PHOSPHOLIPID_METABOLIC_PROCESS	1.43	0.200553
GO_REGULATION_OF_MYOBLAST_FUSION	1.43	0.200371
GO_HMG_BOX_DOMAIN_BINDING	1.43	0.200343
BIOCARTA_HDAC_PATHWAY	1.43	0.200856
GO_GROWTH_FACTOR_RECEPTOR_BINDING	1.43	0.202028
GO_POSITIVE_REGULATION_OF_CALCIUM_ION_TRANSPORT	1.43	0.202732
GO_REGULATION_OF_REACTIVE_OXYGEN_SPECIES_BIOSYNTHETIC_PROCESS	1.43	0.202666
GO_OXIDOREDUCTASE_ACTIVITY_ACTING_ON_PAIRED_DONORS_WITH_INCORPORATION_OR_REDUCTION_OF_MOLECULAR_OXYGEN	1.43	0.202456
BIOCARTA_RACCYCD_PATHWAY	1.43	0.202233
TGIF_01	1.43	0.202602
TCTCTCC_MIR185	1.43	0.202587
GO_REGULATION_OF_HISTONE_DEACETYLATION	1.43	0.203114
GO_EAR_MORPHOGENESIS	1.43	0.202894
GO_CYTOKINE_ACTIVITY	1.43	0.202699
GO_REGULATION_OF_ENDOTHELIAL_CELL_DIFFERENTIATION	1.43	0.202732
GGTAACC_MIR4095P	1.43	0.202548
GO_ACTIVATION_OF_PROTEIN_KINASE_ACTIVITY	1.43	0.204045
REACTOME_ACTIVATED_TAK1_MEDIATES_P38_MAPK_ACTIVATION	1.43	0.20384
GCATTTG_MIR105	1.43	0.203637
REACTOME_ACTIVATED_NOTCH1_TRANSMITS_SIGNAL_TO_THE_NUCLEUS	1.43	0.203611
GO_CADHERIN_BINDING	1.43	0.204086
GO_BRANCHING_INVOLVED_IN_SALIVARY_GLAND_MORPHOGENESIS	1.43	0.203879
GO_REGULATION_OF_ERBB_SIGNALING_PATHWAY	1.43	0.203672
REACTOME_GROWTH_HORMONE_RECEPTOR_SIGNALING	1.43	0.203405
GO_PRIMARY_CILIUM	1.43	0.203141
GO_NEGATIVE_REGULATION_OF_FAT_CELL_DIFFERENTIATION	1.43	0.204003
CTACTGT_MIR199A	1.43	0.203799
GO_PHOSPHOLIPID_TRANSPORTER_ACTIVITY	1.43	0.204208
GO_PLASMA_MEMBRANE_RECEPTOR_COMPLEX	1.43	0.20404
GO_POSITIVE_REGULATION_OF_SMOOTH_MUSCLE_CELL_PROLIFERATION	1.43	0.203916
GO_RESPONSE_TO_CORTICOSTERONE	1.43	0.204038
GO_REGULATION_OF_PROTEIN_SERINE_THREONINE_KINASE_ACTIVITY	1.42	0.204059
HALLMARK_ADIPOGENESIS	1.42	0.204492
NF1_Q6	1.42	0.204295
GO_STEROID_CATABOLIC_PROCESS	1.42	0.204957
GO_REGULATION_OF_MYOBLAST_DIFFERENTIATION	1.42	0.205264
GO_EXOCYTIC_VESICLE	1.42	0.205535
REACTOME_IL_RECEPTOR_SHC_SIGNALING	1.42	0.205598
GO_REGULATION_OF_STRIATED_MUSCLE_CELL_APOPTOTIC_PROCESS	1.42	0.2055
GO_SERINE_TYPE_ENDOPEPTIDASE_INHIBITOR_ACTIVITY	1.42	0.205279
GO_HUMORAL_IMMUNE_RESPONSE_MEDIATED_BY_CIRCULATING_IMMUNOGLOBULIN	1.42	0.205686
CCTGTGA_MIR513	1.42	0.20549
REACTOME_CD28_CO_STIMULATION	1.42	0.206611
GO_RESPONSE_TO_METAL_ION	1.42	0.206652
TACAATC_MIR508	1.42	0.206669
CAATGCA_MIR33	1.42	0.206733
SP1_Q2_01	1.42	0.206665
CACGTG_MYC_Q2	1.42	0.206778
GO_CERAMIDE_METABOLIC_PROCESS	1.42	0.207219
GO_STEROID_HORMONE_MEDIATED_SIGNALING_PATHWAY	1.42	0.207125
E4F1_Q6	1.42	0.208367
REACTOME_PYRUVATE_METABOLISM_AND_CITRIC_ACID_TCA_CYCLE	1.42	0.209004
GO_SPERM_CAPACITATION	1.42	0.208924
GO_RIBONUCLEOSIDE_DIPHOSPHATE_METABOLIC_PROCESS	1.42	0.209017
GO_MONOCARBOXYLIC_ACID_CATABOLIC_PROCESS	1.42	0.209635
KEGG_JAK_STAT_SIGNALING_PATHWAY	1.42	0.210258
MAF_Q6	1.42	0.210599
GO_PEPTIDYL_ASPARAGINE_MODIFICATION	1.42	0.210673
BIOCARTA_GH_PATHWAY	1.42	0.210649
KEGG_LEISHMANIA_INFECTION	1.41	0.210597
GO_REGULATION_OF_LIPID_KINASE_ACTIVITY	1.41	0.211173
GO_REGULATION_OF_CHOLESTEROL_EFFLUX	1.41	0.21116
GO_POSITIVE_REGULATION_OF_RESPONSE_TO_EXTERNAL_STIMULUS	1.41	0.210894
CACCAGC_MIR138	1.41	0.21111
GO_COGNITION	1.41	0.212189
REACTOME_GLYCEROPHOSPHOLIPID_BIOSYNTHESIS	1.41	0.212226
GO_CARBOHYDRATE_DERIVATIVE_TRANSPORT	1.41	0.21216
GO_POSITIVE_REGULATION_OF_CELL_KILLING	1.41	0.212396
GO_SMOOTH_MUSCLE_CELL_DIFFERENTIATION	1.41	0.212134
GO_REGULATION_OF_NECROTIC_CELL_DEATH	1.41	0.212013
GO_MONOCYTE_DIFFERENTIATION	1.41	0.211882
GO_REGULATION_OF_ACROSOME_REACTION	1.41	0.211679
GO_GLUCAN_METABOLIC_PROCESS	1.41	0.212966
GO_CATION_TRANSPORTING_ATPASE_ACTIVITY	1.41	0.213492
GO_EMBRYO_IMPLANTATION	1.41	0.213276
GO_POSTSYNAPSE	1.41	0.213757
GO_MAST_CELL_ACTIVATION	1.41	0.213737
GO_ORGAN_GROWTH	1.41	0.213714
GO_PYRIDINE_NUCLEOTIDE_BIOSYNTHETIC_PROCESS	1.41	0.213545
GO_RESPONSE_TO_OXYGEN_LEVELS	1.41	0.214185
GO_CELLULAR_RESPONSE_TO_CALCIUM_ION	1.41	0.214108
GTGGGTGK_UNKNOWN	1.41	0.214493
GO_CELLULAR_RESPONSE_TO_VASCULAR_ENDOTHELIAL_GROWTH_FACTOR_STIMULUS	1.41	0.214493
SOX5_01	1.41	0.214943
GO_POSITIVE_REGULATION_OF_CALCIUM_ION_TRANSPORT_INTO_CYTOSOL	1.41	0.215086
GO_POSITIVE_REGULATION_OF_RESPONSE_TO_OXIDATIVE_STRESS	1.41	0.214961
GO_SPHINGOLIPID_BIOSYNTHETIC_PROCESS	1.41	0.214751
HFH8_01	1.41	0.214809
GO_REGULATION_OF_PROTEIN_DEACETYLATION	1.41	0.214688
GO_REGULATION_OF_LIPID_CATABOLIC_PROCESS	1.41	0.214943
REACTOME_TERMINATION_OF_O_GLYCAN_BIOSYNTHESIS	1.41	0.214771
GO_REGULATION_OF_NF_KAPPAB_IMPORT_INTO_NUCLEUS	1.41	0.215253
GO_1_PHOSPHATIDYLINOSITOL_BINDING	1.41	0.215749
CREBP1_Q2	1.41	0.215751
GO_HUMORAL_IMMUNE_RESPONSE	1.4	0.216952
GO_TRANSCRIPTION_FACTOR_ACTIVITY_DIRECT_LIGAND_REGULATED_SEQUENCE_SPECIFIC_DNA_BINDING	1.4	0.217992
GO_INSULIN_RECEPTOR_BINDING	1.4	0.21777
GO_REGULATION_OF_FATTY_ACID_BETA_OXIDATION	1.4	0.218312
GO_NEUROTROPHIN_SIGNALING_PATHWAY	1.4	0.218273
GO_RNA_POLYMERASE_II_ACTIVATING_TRANSCRIPTION_FACTOR_BINDING	1.4	0.218186
REACTOME_OXYGEN_DEPENDENT_PROLINE_HYDROXYLATION_OF_HYPOXIA_INDUCIBLE_FACTOR_ALPHA	1.4	0.21899
GO_POSITIVE_REGULATION_OF_I_KAPPAB_KINASE_NF_KAPPAB_SIGNALING	1.4	0.218974
GO_ACROSOMAL_MEMBRANE	1.4	0.218957
GO_PROTEIN_TYROSINE_PHOSPHATASE_ACTIVITY	1.4	0.218772
GO_REPRODUCTIVE_BEHAVIOR	1.4	0.218518
GO_NEGATIVE_REGULATION_OF_CELL_ACTIVATION	1.4	0.218824
AAGCACT_MIR520F	1.4	0.21874
REACTOME_ADHERENS_JUNCTIONS_INTERACTIONS	1.4	0.218738
GO_REGULATION_OF_PROTEIN_LOCALIZATION_TO_NUCLEUS	1.4	0.219136
REACTOME_NUCLEAR_RECEPTOR_TRANSCRIPTION_PATHWAY	1.4	0.219196
CTACTAG_MIR325	1.4	0.219822
BIOCARTA_INSULIN_PATHWAY	1.4	0.219614
GO_CELLULAR_RESPONSE_TO_OSMOTIC_STRESS	1.4	0.219743
KEGG_AXON_GUIDANCE	1.4	0.219615
GO_REVERSE_CHOLESTEROL_TRANSPORT	1.4	0.220326
STAT5A_01	1.4	0.220614
GO_EAR_DEVELOPMENT	1.4	0.22046
GO_POSITIVE_REGULATION_OF_MACROPHAGE_DERIVED_FOAM_CELL_DIFFERENTIATION	1.4	0.220256
GO_MULTICELLULAR_ORGANISMAL_MOVEMENT	1.4	0.220594
TCCATTKW_UNKNOWN	1.4	0.221104
GO_GAMMA_AMINOBUTYRIC_ACID_SIGNALING_PATHWAY	1.4	0.221762
KEGG_VEGF_SIGNALING_PATHWAY	1.4	0.2217
GO_CILIUM_ORGANIZATION	1.4	0.221698
GO_DEPHOSPHORYLATION	1.4	0.221628
GO_NEGATIVE_REGULATION_OF_ACTIN_FILAMENT_POLYMERIZATION	1.4	0.221962
BIOCARTA_ACH_PATHWAY	1.4	0.221918
GO_ANION_HOMEOSTASIS	1.39	0.222767
GO_REGULATION_OF_BIOMINERAL_TISSUE_DEVELOPMENT	1.39	0.222551
GO_TRIGLYCERIDE_LIPASE_ACTIVITY	1.39	0.222313
AP4_01	1.39	0.222483
GO_REGULATION_OF_CELLULAR_RESPONSE_TO_TRANSFORMING_GROWTH_FACTOR_BETA_STIMULUS	1.39	0.223336
BIOCARTA_PGC1A_PATHWAY	1.39	0.223143
GO_POSITIVE_REGULATION_OF_LIPID_BIOSYNTHETIC_PROCESS	1.39	0.223184
GO_CELLULAR_RESPONSE_TO_ZINC_ION	1.39	0.222946
GO_OSTEOCLAST_DIFFERENTIATION	1.39	0.22274
GO_POSITIVE_REGULATION_OF_PHOSPHATASE_ACTIVITY	1.39	0.224392
GO_NEGATIVE_REGULATION_OF_PROTEIN_SECRETION	1.39	0.224136
BIOCARTA_CD40_PATHWAY	1.39	0.224866
OCT1_07	1.39	0.22493
GO_INTRINSIC_COMPONENT_OF_ENDOPLASMIC_RETICULUM_MEMBRANE	1.39	0.225525
GO_POSITIVE_REGULATION_OF_EPITHELIAL_CELL_PROLIFERATION	1.39	0.225467
GO_ADP_METABOLIC_PROCESS	1.39	0.225776
GO_REGULATION_OF_CYTOKINE_BIOSYNTHETIC_PROCESS	1.39	0.225672
GO_SECRETORY_VESICLE	1.39	0.225425
GO_CELLULAR_RESPONSE_TO_MECHANICAL_STIMULUS	1.39	0.225654
GACAATC_MIR219	1.39	0.225675
GO_EPITHELIAL_TUBE_BRANCHING_INVOLVED_IN_LUNG_MORPHOGENESIS	1.39	0.225489
GO_POSITIVE_REGULATION_OF_GLYCOGEN_METABOLIC_PROCESS	1.39	0.225253
CCACACA_MIR147	1.39	0.225044
GO_ACTIVATING_TRANSCRIPTION_FACTOR_BINDING	1.39	0.225912
CDPCR3HD_01	1.39	0.225767
GO_POSITIVE_REGULATION_OF_TYROSINE_PHOSPHORYLATION_OF_STAT5_PROTEIN	1.39	0.226131
GO_MESENCHYMAL_TO_EPITHELIAL_TRANSITION	1.39	0.226431
GO_REGULATION_OF_POSTSYNAPTIC_MEMBRANE_POTENTIAL	1.39	0.226194
HFH4_01	1.39	0.226582
GO_CELLULAR_RESPONSE_TO_ANTIBIOTIC	1.39	0.226367
TAXCREB_01	1.39	0.228337
GO_CELLULAR_RESPONSE_TO_CAMP	1.39	0.228645
GO_POSITIVE_REGULATION_OF_INSULIN_SECRETION_INVOLVED_IN_CELLULAR_RESPONSE_TO_GLUCOSE_STIMULUS	1.39	0.229277
GO_REGULATION_OF_CARDIAC_MUSCLE_CONTRACTION	1.38	0.229909
KMCATNNWGGA_UNKNOWN	1.38	0.229762
GO_REGULATION_OF_INTERLEUKIN_4_PRODUCTION	1.38	0.229702
GO_MYELOID_LEUKOCYTE_DIFFERENTIATION	1.38	0.229732
GO_ENDOSOME_TO_LYSOSOME_TRANSPORT	1.38	0.229678
REACTOME_REGULATION_OF_INSULIN_SECRETION	1.38	0.229437
GO_CATION_CATION_ANTIPORTER_ACTIVITY	1.38	0.22936
GO_PHOSPHATIDYLINOSITOL_KINASE_ACTIVITY	1.38	0.229719
GO_REGULATION_OF_RESPONSE_TO_EXTRACELLULAR_STIMULUS	1.38	0.229969
GO_ENDOTHELIAL_CELL_DEVELOPMENT	1.38	0.229726
REACTOME_REGULATION_OF_SIGNALING_BY_CBL	1.38	0.229726
KEGG_STEROID_HORMONE_BIOSYNTHESIS	1.38	0.229738
GO_POSITIVE_REGULATION_OF_INTERLEUKIN_4_PRODUCTION	1.38	0.229545
GO_FERROUS_IRON_BINDING	1.38	0.230209
GO_POSITIVE_REGULATION_OF_CARBOHYDRATE_METABOLIC_PROCESS	1.38	0.230062
GO_REGULATION_OF_STRESS_ACTIVATED_PROTEIN_KINASE_SIGNALING_CASCADE	1.38	0.229862
TGTYNNNNNRGCARM_UNKNOWN	1.38	0.230134
GO_NEUTRAL_LIPID_CATABOLIC_PROCESS	1.38	0.230093
GTGACTT_MIR224	1.38	0.230192
GO_HEXOSE_METABOLIC_PROCESS	1.38	0.232153
BIOCARTA_IL6_PATHWAY	1.38	0.232533
GO_PRESYNAPSE	1.38	0.232465
GO_MYOFILAMENT	1.38	0.232327
GO_EMBRYONIC_DIGESTIVE_TRACT_MORPHOGENESIS	1.38	0.232087
GO_NEGATIVE_REGULATION_OF_TRANSFORMING_GROWTH_FACTOR_BETA_RECEPTOR_SIGNALING_PATHWAY	1.38	0.231868
GO_NEGATIVE_REGULATION_OF_PEPTIDASE_ACTIVITY	1.38	0.231761
AP1_Q4_01	1.38	0.231789
GTACTGT_MIR101	1.38	0.231729
PAX2_02	1.38	0.231909
GO_COATED_VESICLE_MEMBRANE	1.38	0.23225
GO_REGULATION_OF_OXIDATIVE_STRESS_INDUCED_CELL_DEATH	1.38	0.233833
LEF1_Q6	1.38	0.233603
KEGG_PPAR_SIGNALING_PATHWAY	1.38	0.233588
GO_ORGANIC_HYDROXY_COMPOUND_TRANSMEMBRANE_TRANSPORTER_ACTIVITY	1.38	0.23336
GO_CALCIUM_DEPENDENT_PROTEIN_BINDING	1.38	0.234019
GO_REGULATION_OF_CELL_ACTIVATION	1.38	0.233847
GO_POSITIVE_REGULATION_OF_CYTOKINE_BIOSYNTHETIC_PROCESS	1.38	0.234008
GO_CYTOPLASMIC_DYNEIN_COMPLEX	1.38	0.234094
CACTTTG_MIR520G_MIR520H	1.38	0.234304
HALLMARK_HEDGEHOG_SIGNALING	1.38	0.2345
GO_TRANSPORT_VESICLE_MEMBRANE	1.38	0.234615
GATA6_01	1.37	0.235235
KEGG_T_CELL_RECEPTOR_SIGNALING_PATHWAY	1.37	0.236009
GO_REGULATION_OF_RECEPTOR_ACTIVITY	1.37	0.235861
GO_REGULATION_OF_IMMUNOGLOBULIN_PRODUCTION	1.37	0.235797
AP1FJ_Q2	1.37	0.236108
GO_NEGATIVE_REGULATION_OF_STEROID_METABOLIC_PROCESS	1.37	0.235877
GO_GOLGI_TO_PLASMA_MEMBRANE_TRANSPORT	1.37	0.236134
GO_DICARBOXYLIC_ACID_TRANSPORT	1.37	0.236123
GO_REGULATION_OF_NUCLEOCYTOPLASMIC_TRANSPORT	1.37	0.23595
CAGCCTC_MIR4855P	1.37	0.235879
GO_CRANIAL_SKELETAL_SYSTEM_DEVELOPMENT	1.37	0.23567
GO_CELLULAR_RESPONSE_TO_OXIDATIVE_STRESS	1.37	0.235996
GO_REGULATION_OF_SMOOTH_MUSCLE_CELL_DIFFERENTIATION	1.37	0.235813
GO_NEGATIVE_REGULATION_OF_AMINE_TRANSPORT	1.37	0.236205
GO_NEGATIVE_REGULATION_OF_LIPID_CATABOLIC_PROCESS	1.37	0.236297
GO_NEURON_RECOGNITION	1.37	0.236162
GO_AMINO_ACID_BETAINE_METABOLIC_PROCESS	1.37	0.236611
GO_PROTEIN_TYROSINE_KINASE_BINDING	1.37	0.236549
GO_REGULATION_OF_GENERATION_OF_PRECURSOR_METABOLITES_AND_ENERGY	1.37	0.237526
GTGCCAA_MIR96	1.37	0.237509
GO_REGULATION_OF_MEMBRANE_LIPID_DISTRIBUTION	1.37	0.237433
NFAT_Q4_01	1.37	0.238207
GO_MONOCARBOXYLIC_ACID_TRANSMEMBRANE_TRANSPORTER_ACTIVITY	1.37	0.239611
GO_REGULATION_OF_ALCOHOL_BIOSYNTHETIC_PROCESS	1.37	0.239605
GO_REGULATION_OF_MUSCLE_ADAPTATION	1.37	0.23949
GO_POSITIVE_REGULATION_OF_PROTEIN_SERINE_THREONINE_KINASE_ACTIVITY	1.37	0.239561
BIOCARTA_MET_PATHWAY	1.37	0.239503
REACTOME_PI3K_EVENTS_IN_ERBB4_SIGNALING	1.37	0.239295
ATTACAT_MIR3803P	1.37	0.239268
GO_NADP_BINDING	1.37	0.23962
GO_RETINOL_METABOLIC_PROCESS	1.37	0.23954
KEGG_NON_SMALL_CELL_LUNG_CANCER	1.37	0.239419
GO_NUCLEOSIDE_TRIPHOSPHATASE_REGULATOR_ACTIVITY	1.37	0.239369
KEGG_METABOLISM_OF_XENOBIOTICS_BY_CYTOCHROME_P450	1.37	0.239485
GO_PHAGOCYTIC_VESICLE	1.37	0.239316
CAGCACT_MIR5123P	1.37	0.240132
GO_REGULATION_OF_INCLUSION_BODY_ASSEMBLY	1.37	0.240096
PEA3_Q6	1.37	0.239987
GO_REGULATION_OF_AUTOPHAGOSOME_ASSEMBLY	1.37	0.239994
GO_MICROBODY_MEMBRANE	1.37	0.239846
REACTOME_ION_TRANSPORT_BY_P_TYPE_ATPASES	1.37	0.239935
GO_REGULATION_OF_MUSCLE_CELL_DIFFERENTIATION	1.37	0.239816
GO_RESPONSE_TO_REACTIVE_OXYGEN_SPECIES	1.37	0.239712
GO_TOXIN_TRANSPORT	1.37	0.239487
GO_MUSCLE_ADAPTATION	1.37	0.239304
GO_COLLAGEN_BINDING	1.36	0.240303
TAATTA_CHX10_01	1.36	0.240132
GO_PHOSPHATIDYLCHOLINE_METABOLIC_PROCESS	1.36	0.239945
GO_CELLULAR_COMPONENT_MAINTENANCE	1.36	0.240443
CTCAGGG_MIR125B_MIR125A	1.36	0.240364
HOXA4_Q2	1.36	0.240207
GO_REGULATION_OF_SMOOTH_MUSCLE_CELL_PROLIFERATION	1.36	0.240064
GO_ANTIMICROBIAL_HUMORAL_RESPONSE	1.36	0.23989
GO_DOPAMINE_RECEPTOR_BINDING	1.36	0.240361
GO_ORGANIC_HYDROXY_COMPOUND_BIOSYNTHETIC_PROCESS	1.36	0.241475
GO_ALCOHOL_CATABOLIC_PROCESS	1.36	0.241452
GO_DEVELOPMENTAL_INDUCTION	1.36	0.241528
AP2_Q6_01	1.36	0.24134
CACTGTG_MIR128A_MIR128B	1.36	0.241119
GO_POSITIVE_REGULATION_OF_STEROL_TRANSPORT	1.36	0.242565
GO_AUTOPHAGY	1.36	0.242688
HNF6_Q6	1.36	0.242769
BIOCARTA_IGF1_PATHWAY	1.36	0.243572
GCAAGAC_MIR431	1.36	0.244193
GO_MICROBODY_LUMEN	1.36	0.244167
KEGG_GLYCOSAMINOGLYCAN_BIOSYNTHESIS_CHONDROITIN_SULFATE	1.36	0.244821
GO_REGULATION_OF_PEPTIDYL_THREONINE_PHOSPHORYLATION	1.36	0.245329
SRY_01	1.36	0.245143
GO_CYTOKINE_RECEPTOR_BINDING	1.36	0.245311
GO_NEGATIVE_REGULATION_OF_NEURON_APOPTOTIC_PROCESS	1.36	0.245087
OSF2_Q6	1.36	0.24569
GO_PIGMENTATION	1.36	0.245749
GTATGAT_MIR154_MIR487	1.36	0.246496
GO_FATTY_ACID_DERIVATIVE_TRANSPORT	1.36	0.246997
GO_REGULATION_OF_NATURAL_KILLER_CELL_MEDIATED_IMMUNITY	1.36	0.246819
GO_TRANS_GOLGI_NETWORK	1.36	0.246691
KEGG_INSULIN_SIGNALING_PATHWAY	1.36	0.246824
GO_AMINO_ACID_TRANSPORT	1.35	0.247718
GO_RESPONSE_TO_OXYGEN_RADICAL	1.35	0.248088
GO_DIGESTION	1.35	0.24787
GGGGCCC_MIR296	1.35	0.248862
GO_INTRACELLULAR_RECEPTOR_SIGNALING_PATHWAY	1.35	0.24895
GO_REGULATION_OF_HORMONE_LEVELS	1.35	0.248812
P53_02	1.35	0.248596
GO_RESPONSE_TO_CORTICOSTEROID	1.35	0.248459
BIOCARTA_TNFR2_PATHWAY	1.35	0.248739
GO_REGULATION_OF_IMMUNOGLOBULIN_SECRETION	1.35	0.248645
GO_LIPID_OXIDATION	1.35	0.249022
GO_RESPONSE_TO_VITAMIN_D	1.35	0.248963
GO_VESICLE_LOCALIZATION	1.35	0.248799
GO_REGULATION_OF_FAT_CELL_DIFFERENTIATION	1.35	0.248682
KEGG_RENAL_CELL_CARCINOMA	1.35	0.248454
GO_RESPONSE_TO_FATTY_ACID	1.35	0.248449
GO_REGULATION_OF_TUMOR_NECROSIS_FACTOR_SUPERFAMILY_CYTOKINE_PRODUCTION	1.35	0.248524
BIOCARTA_NGF_PATHWAY	1.35	0.248725
GO_DEFENSE_RESPONSE_TO_BACTERIUM	1.35	0.248627
GO_DENDRITE_MORPHOGENESIS	1.35	0.250153
AACTGGA_MIR145	1.35	0.250033
KEGG_ACUTE_MYELOID_LEUKEMIA	1.35	0.250209
HEN1_01	1.35	0.250216
KEGG_COMPLEMENT_AND_COAGULATION_CASCADES	1.35	0.250048
GO_CERAMIDE_BIOSYNTHETIC_PROCESS	1.35	0.249844
GO_MULTI_ORGANISM_BEHAVIOR	1.35	0.25089
GO_OLIGODENDROCYTE_DEVELOPMENT	1.35	0.250745
GO_CELLULAR_RESPONSE_TO_NITROGEN_COMPOUND	1.35	0.250799
SOX9_B1	1.35	0.250693
BIOCARTA_CDMAC_PATHWAY	1.35	0.250465
GO_NEGATIVE_REGULATION_OF_SECRETION	1.35	0.250483
GO_REGULATION_OF_POSITIVE_CHEMOTAXIS	1.35	0.250541
CREL_01	1.35	0.250814
GO_POSITIVE_REGULATION_OF_B_CELL_PROLIFERATION	1.35	0.250605
KEGG_CHRONIC_MYELOID_LEUKEMIA	1.35	0.250567
FOXO3_01	1.35	0.250926
GO_REGULATION_OF_RESPONSE_TO_WOUNDING	1.35	0.251619
REACTOME_EICOSANOID_LIGAND_BINDING_RECEPTORS	1.35	0.251625
GO_HORMONE_MEDIATED_SIGNALING_PATHWAY	1.35	0.25216
GO_VIRUS_RECEPTOR_ACTIVITY	1.35	0.251971
GTTAAAG_MIR302B	1.35	0.252117
GO_ACTIVATION_OF_IMMUNE_RESPONSE	1.35	0.251879
NFKAPPAB65_01	1.35	0.252054
CREBP1_01	1.35	0.251968
FOXO4_01	1.35	0.251998
GO_ENDOMEMBRANE_SYSTEM_ORGANIZATION	1.35	0.252055
GO_POSITIVE_REGULATION_OF_VASCULATURE_DEVELOPMENT	1.34	0.253032
GO_CILIUM	1.34	0.253083
TGCACTG_MIR148A_MIR152_MIR148B	1.34	0.253838
GO_RESPONSE_TO_XENOBIOTIC_STIMULUS	1.34	0.253686
GO_NEGATIVE_REGULATION_OF_ION_TRANSPORT	1.34	0.255453
AAGCCAT_MIR135A_MIR135B	1.34	0.255589
YNTTTNNNANGCARM_UNKNOWN	1.34	0.25548
AREB6_02	1.34	0.255348
GO_REGULATION_OF_INFLAMMATORY_RESPONSE	1.34	0.255306
OCT_Q6	1.34	0.255128
GCTTGAA_MIR498	1.34	0.255136
GO_POSITIVE_REGULATION_OF_KINASE_ACTIVITY	1.34	0.256083
GO_POSITIVE_REGULATION_OF_DEPHOSPHORYLATION	1.34	0.256201
HALLMARK_INFLAMMATORY_RESPONSE	1.34	0.256096
GO_RESPONSE_TO_EPINEPHRINE	1.34	0.256161
GO_CYCLIC_NUCLEOTIDE_BINDING	1.34	0.255961
GO_EARLY_ENDOSOME	1.34	0.257884
MYB_Q6	1.34	0.2578
GO_RECEPTOR_MEDIATED_ENDOCYTOSIS	1.34	0.257561
GO_REGULATION_OF_COFACTOR_METABOLIC_PROCESS	1.34	0.257753
GO_PROTEIN_K63_LINKED_DEUBIQUITINATION	1.34	0.25782
ER_Q6_01	1.34	0.257677
GO_POSITIVE_REGULATION_OF_SYNAPTIC_TRANSMISSION	1.34	0.257438
GO_REGULATION_OF_INTERLEUKIN_5_PRODUCTION	1.34	0.257348
GO_ORGANELLE_MEMBRANE_FUSION	1.34	0.25751
GO_CALCIUM_ACTIVATED_POTASSIUM_CHANNEL_ACTIVITY	1.34	0.257692
GO_REGULATION_OF_ADAPTIVE_IMMUNE_RESPONSE	1.34	0.257598
STAT5A_02	1.34	0.257876
GO_REGULATION_OF_INTRACELLULAR_PROTEIN_TRANSPORT	1.34	0.257855
GO_CYSTEINE_TYPE_ENDOPEPTIDASE_INHIBITOR_ACTIVITY	1.34	0.257663
GO_MAMMARY_GLAND_LOBULE_DEVELOPMENT	1.34	0.259067
GO_ENDOSOME_ORGANIZATION	1.34	0.259558
MYB_Q3	1.34	0.259912
GO_REGULATION_OF_NEUROTRANSMITTER_TRANSPORT	1.34	0.259805
GO_POSITIVE_REGULATION_OF_FATTY_ACID_METABOLIC_PROCESS	1.34	0.260167
E47_01	1.34	0.260525
GO_RESPONSE_TO_CALCIUM_ION	1.34	0.260309
GO_CELLULAR_RESPONSE_TO_REACTIVE_OXYGEN_SPECIES	1.33	0.260294
GO_ICOSANOID_RECEPTOR_ACTIVITY	1.33	0.260293
GO_COPPER_ION_BINDING	1.33	0.260054
GO_GOLGI_ASSOCIATED_VESICLE	1.33	0.260483
GO_POLYOL_TRANSPORT	1.33	0.260787
GO_REGULATION_OF_P38MAPK_CASCADE	1.33	0.26148
GO_FATTY_ACYL_COA_BINDING	1.33	0.2617
GO_PEPTIDASE_REGULATOR_ACTIVITY	1.33	0.261555
REACTOME_IL_3_5_AND_GM_CSF_SIGNALING	1.33	0.261667
KEGG_FC_EPSILON_RI_SIGNALING_PATHWAY	1.33	0.262885
GO_TRANSITION_METAL_ION_TRANSPORT	1.33	0.262781
GO_HYDROGEN_TRANSPORT	1.33	0.262614
GO_POSITIVE_REGULATION_OF_STAT_CASCADE	1.33	0.262486
GO_POSITIVE_REGULATION_OF_PROTEIN_COMPLEX_ASSEMBLY	1.33	0.262923
STAT5B_01	1.33	0.262727
GO_REGULATION_OF_NEURONAL_SYNAPTIC_PLASTICITY	1.33	0.26267
GO_MEMBRANE_LIPID_BIOSYNTHETIC_PROCESS	1.33	0.263143
GO_REGULATION_OF_FATTY_ACID_BIOSYNTHETIC_PROCESS	1.33	0.264088
GO_AXONEME_ASSEMBLY	1.33	0.263869
GO_GLUCOSE_METABOLIC_PROCESS	1.33	0.263779
GO_PHAGOCYTOSIS	1.33	0.263911
GO_ATPASE_BINDING	1.33	0.265271
GO_PHOSPHATIDYLINOSITOL_3_KINASE_ACTIVITY	1.33	0.265196
GO_CALCIUM_ION_REGULATED_EXOCYTOSIS_OF_NEUROTRANSMITTER	1.33	0.265208
PBX1_01	1.33	0.265629
GO_REGULATION_OF_RENAL_SYSTEM_PROCESS	1.33	0.265447
FOXJ2_02	1.33	0.26536
GO_POSITIVE_REGULATION_OF_BINDING	1.33	0.265942
GO_REGULATION_OF_PROTEIN_ACETYLATION	1.33	0.265763
LBP1_Q6	1.33	0.266976
CEBP_01	1.33	0.267193
GO_POSITIVE_REGULATION_OF_STRESS_ACTIVATED_PROTEIN_KINASE_SIGNALING_CASCADE	1.33	0.268173
HSF1_01	1.33	0.268997
SMTTTTGT_UNKNOWN	1.32	0.269591
GO_CELLULAR_RESPONSE_TO_NITRIC_OXIDE	1.32	0.270922
GO_GLYCOSYL_COMPOUND_CATABOLIC_PROCESS	1.32	0.270836
GO_PHOSPHATIDYLCHOLINE_BIOSYNTHETIC_PROCESS	1.32	0.270604
GO_STEROL_TRANSPORTER_ACTIVITY	1.32	0.270649
GO_LEUKOCYTE_ACTIVATION	1.32	0.270438
GO_REGULATION_OF_CALCIUM_ION_TRANSPORT	1.32	0.270978
BIOCARTA_TID_PATHWAY	1.32	0.270994
GCACCTT_MIR18A_MIR18B	1.32	0.271172
GO_RESPONSE_TO_BACTERIUM	1.32	0.271381
GO_LYTIC_VACUOLE_ORGANIZATION	1.32	0.27121
GO_POSITIVE_REGULATION_OF_CELL_MATRIX_ADHESION	1.32	0.27123
GO_LEUKOCYTE_MEDIATED_IMMUNITY	1.32	0.271482
BIOCARTA_KERATINOCYTE_PATHWAY	1.32	0.271293
GO_POTASSIUM_ION_HOMEOSTASIS	1.32	0.27126
GO_CELL_PROJECTION_ASSEMBLY	1.32	0.271492
GO_REGULATION_OF_PATHWAY_RESTRICTED_SMAD_PROTEIN_PHOSPHORYLATION	1.32	0.271334
CAGGTG_E12_Q6	1.32	0.271426
REACTOME_PLATELET_ACTIVATION_SIGNALING_AND_AGGREGATION	1.32	0.272136
GO_TRIGLYCERIDE_CATABOLIC_PROCESS	1.32	0.272848
GO_HYALURONAN_CATABOLIC_PROCESS	1.32	0.273222
GO_NEGATIVE_REGULATION_OF_OSSIFICATION	1.32	0.273055
REACTOME_PI3K_EVENTS_IN_ERBB2_SIGNALING	1.32	0.273043
GO_POSITIVE_REGULATION_OF_MUSCLE_CELL_DIFFERENTIATION	1.32	0.273313
GO_MEMBRANE_FUSION	1.32	0.273327
GO_LEUKOCYTE_APOPTOTIC_PROCESS	1.32	0.273107
GO_REGULATION_OF_MUSCLE_HYPERTROPHY	1.32	0.274031
GO_OXIDOREDUCTASE_ACTIVITY_ACTING_ON_SINGLE_DONORS_WITH_INCORPORATION_OF_MOLECULAR_OXYGEN	1.32	0.274167
GO_REGULATION_OF_EPITHELIAL_CELL_APOPTOTIC_PROCESS	1.32	0.274075
GO_ORGANELLE_SUBCOMPARTMENT	1.32	0.274564
BACH2_01	1.32	0.274697
GO_RESPONSE_TO_ESTROGEN	1.32	0.274788
GO_REGULATION_OF_AMINE_TRANSPORT	1.32	0.274568
GO_CILIARY_PART	1.32	0.274439
GO_PROTEIN_DEPHOSPHORYLATION	1.32	0.274457
GO_BETA_CATENIN_BINDING	1.32	0.274287
GO_TAXIS	1.32	0.274615
ACAWYAAAG_UNKNOWN	1.32	0.274645
GO_PHOSPHATIDYLINOSITOL_BINDING	1.32	0.27516
OCT1_B	1.32	0.275787
GO_MULTICELLULAR_ORGANISMAL_HOMEOSTASIS	1.32	0.275815
GO_BILE_ACID_AND_BILE_SALT_TRANSPORT	1.32	0.276248
GO_MULTI_ORGANISM_ORGANELLE_ORGANIZATION	1.32	0.276019
GO_CYTOPLASMIC_MICROTUBULE	1.31	0.276472
GO_REGULATION_OF_JUN_KINASE_ACTIVITY	1.31	0.27626
GO_ORGAN_MATURATION	1.31	0.276335
MYOD_01	1.31	0.276323
BIOCARTA_RELA_PATHWAY	1.31	0.276193
GTGCCAT_MIR183	1.31	0.277269
GO_NUCLEOSIDE_BISPHOSPHATE_METABOLIC_PROCESS	1.31	0.278186
GO_REGULATION_OF_SEQUENCE_SPECIFIC_DNA_BINDING_TRANSCRIPTION_FACTOR_ACTIVITY	1.31	0.278128
GO_POSITIVE_REGULATION_OF_SEQUENCE_SPECIFIC_DNA_BINDING_TRANSCRIPTION_FACTOR_ACTIVITY	1.31	0.278249
GO_RESPONSE_TO_PURINE_CONTAINING_COMPOUND	1.31	0.278114
REACTOME_SYNTHESIS_OF_PIPS_AT_THE_GOLGI_MEMBRANE	1.31	0.277948
GO_STEROL_BINDING	1.31	0.277854
GO_RESPONSE_TO_ESTRADIOL	1.31	0.278137
GO_POSITIVE_REGULATION_OF_TRIGLYCERIDE_METABOLIC_PROCESS	1.31	0.278513
CEBPB_01	1.31	0.278472
GO_TRANSMISSION_OF_NERVE_IMPULSE	1.31	0.27939
E2F1_Q3_01	1.31	0.279931
ATF4_Q2	1.31	0.280601
DBP_Q6	1.31	0.280519
GO_TERMINAL_BOUTON	1.31	0.280346
GO_MODULATION_OF_SYNAPTIC_TRANSMISSION	1.31	0.280371
GO_POSITIVE_REGULATION_OF_LYMPHOCYTE_DIFFERENTIATION	1.31	0.280312
GO_POSITIVE_REGULATION_OF_RESPONSE_TO_EXTRACELLULAR_STIMULUS	1.31	0.281029
GO_NEGATIVE_REGULATION_OF_ADAPTIVE_IMMUNE_RESPONSE	1.31	0.28112
ETS_Q4	1.31	0.281395
GO_REGULATION_OF_JNK_CASCADE	1.31	0.282197
GO_RESPONSE_TO_MAGNESIUM_ION	1.31	0.281964
BIOCARTA_SPPA_PATHWAY	1.31	0.282781
GO_CEREBRAL_CORTEX_CELL_MIGRATION	1.31	0.283292
GO_CEREBELLAR_CORTEX_MORPHOGENESIS	1.31	0.283662
GO_REGULATION_OF_PEPTIDYL_SERINE_PHOSPHORYLATION	1.31	0.283525
REACTOME_G_ALPHA1213_SIGNALLING_EVENTS	1.31	0.283662
HNF1_C	1.31	0.283484
TST1_01	1.31	0.283952
GO_SPERM_PART	1.31	0.284062
KEGG_PATHWAYS_IN_CANCER	1.31	0.284004
REACTOME_CELL_DEATH_SIGNALLING_VIA_NRAGE_NRIF_AND_NADE	1.31	0.283843
GO_STRIATED_MUSCLE_ADAPTATION	1.31	0.283666
GO_REGULATION_OF_GLIAL_CELL_DIFFERENTIATION	1.31	0.283727
GO_PROTEIN_LIPID_COMPLEX_ASSEMBLY	1.3	0.284583
GO_NEGATIVE_REGULATION_OF_CYTOKINE_PRODUCTION	1.3	0.284394
GO_WNT_PROTEIN_BINDING	1.3	0.284471
ACATTCC_MIR1_MIR206	1.3	0.284266
GO_PHOSPHOLIPID_BIOSYNTHETIC_PROCESS	1.3	0.284152
CREB_Q4	1.3	0.284751
GO_REGULATION_OF_OSTEOBLAST_DIFFERENTIATION	1.3	0.284683
GO_HYDROGEN_EXPORTING_ATPASE_ACTIVITY	1.3	0.284817
GO_POSITIVE_REGULATION_OF_SMALL_GTPASE_MEDIATED_SIGNAL_TRANSDUCTION	1.3	0.284593
GO_PLATELET_ALPHA_GRANULE	1.3	0.284401
GO_REGULATION_OF_MUSCLE_CELL_APOPTOTIC_PROCESS	1.3	0.285045
GO_MEMBRANE_LIPID_CATABOLIC_PROCESS	1.3	0.285276
GO_SMALL_GTPASE_MEDIATED_SIGNAL_TRANSDUCTION	1.3	0.285874
CREB_01	1.3	0.285881
GO_REGULATION_OF_LYMPHOCYTE_MEDIATED_IMMUNITY	1.3	0.285871
KEGG_CHEMOKINE_SIGNALING_PATHWAY	1.3	0.286667
CREB_Q2_01	1.3	0.286846
GO_INNER_EAR_MORPHOGENESIS	1.3	0.286628
GAGCCTG_MIR484	1.3	0.286412
GO_ENZYME_ACTIVATOR_ACTIVITY	1.3	0.286509
GO_NEURONAL_POSTSYNAPTIC_DENSITY	1.3	0.286291
GO_MONOCARBOXYLIC_ACID_METABOLIC_PROCESS	1.3	0.286061
GO_PROTEIN_LIPID_COMPLEX_BINDING	1.3	0.286772
GO_POSITIVE_REGULATION_OF_TUMOR_NECROSIS_FACTOR_SUPERFAMILY_CYTOKINE_PRODUCTION	1.3	0.287428
GO_NEGATIVE_REGULATION_OF_INTERLEUKIN_12_PRODUCTION	1.3	0.28752
REACTOME_NRAGE_SIGNALS_DEATH_THROUGH_JNK	1.3	0.287375
HALLMARK_IL2_STAT5_SIGNALING	1.3	0.287512
BIOCARTA_CYTOKINE_PATHWAY	1.3	0.287284
REACTOME_CELL_SURFACE_INTERACTIONS_AT_THE_VASCULAR_WALL	1.3	0.287838
GO_EXTERNAL_SIDE_OF_PLASMA_MEMBRANE	1.3	0.289336
BIOCARTA_CTLA4_PATHWAY	1.3	0.289885
TAL1BETAITF2_01	1.3	0.290274
TMTCGCGANR_UNKNOWN	1.3	0.29143
GO_CIRCADIAN_RHYTHM	1.3	0.291563
GO_ISOPRENOID_METABOLIC_PROCESS	1.3	0.292303
GO_REGULATION_OF_T_CELL_DIFFERENTIATION	1.3	0.292069
GO_PROTEIN_LOCALIZATION_TO_VACUOLE	1.3	0.292332
GO_IRON_ION_TRANSPORT	1.3	0.292201
GO_SERINE_TYPE_EXOPEPTIDASE_ACTIVITY	1.29	0.293143
GO_CELLULAR_RESPONSE_TO_ORGANIC_CYCLIC_COMPOUND	1.29	0.292977
GO_PROTEIN_LOCALIZATION_TO_GOLGI_APPARATUS	1.29	0.292942
VDR_Q3	1.29	0.292787
GO_REGULATION_OF_PHOSPHATIDYLINOSITOL_3_KINASE_SIGNALING	1.29	0.292626
GO_REGULATION_OF_LEUKOCYTE_MEDIATED_IMMUNITY	1.29	0.292406
GO_REGULATION_OF_SYNAPTIC_VESICLE_TRANSPORT	1.29	0.292322
GO_INTRACELLULAR_LIPID_TRANSPORT	1.29	0.292135
GO_CELL_CELL_ADHESION_VIA_PLASMA_MEMBRANE_ADHESION_MOLECULES	1.29	0.292198
GTAAACC_MIR2995P	1.29	0.291978
PAX4_02	1.29	0.292671
GO_REGULATION_OF_RAS_PROTEIN_SIGNAL_TRANSDUCTION	1.29	0.292515
GO_REGULATION_OF_TRANSMEMBRANE_TRANSPORT	1.29	0.292495
GO_INTRINSIC_APOPTOTIC_SIGNALING_PATHWAY	1.29	0.292262
TATCTGG_MIR488	1.29	0.29235
CRGAARNNNNCGA_UNKNOWN	1.29	0.292149
GO_PROTEIN_SERINE_THREONINE_KINASE_ACTIVATOR_ACTIVITY	1.29	0.292487
GO_LAMELLIPODIUM_MEMBRANE	1.29	0.292953
GO_PHOSPHORIC_DIESTER_HYDROLASE_ACTIVITY	1.29	0.29319
TGATTTRY_GFI1_01	1.29	0.292997
ER_Q6_02	1.29	0.29315
GO_RESPONSE_TO_ORGANOPHOSPHORUS	1.29	0.292925
GO_UBIQUITIN_LIKE_PROTEIN_LIGASE_BINDING	1.29	0.292784
GO_CRANIAL_NERVE_MORPHOGENESIS	1.29	0.292601
BIOCARTA_INFLAM_PATHWAY	1.29	0.292586
GO_DENDRITE_DEVELOPMENT	1.29	0.292582
GO_POSITIVE_REGULATION_OF_CHEMOKINE_PRODUCTION	1.29	0.292372
GO_FATTY_ACID_BETA_OXIDATION	1.29	0.292819
KEGG_PROSTATE_CANCER	1.29	0.292936
GO_SECRETORY_GRANULE	1.29	0.292909
AGCATTA_MIR155	1.29	0.292743
HIF1_Q3	1.29	0.292762
YTATTTTNR_MEF2_02	1.29	0.293293
TTTGCAG_MIR518A2	1.29	0.293151
REACTOME_SPHINGOLIPID_METABOLISM	1.29	0.292932
GO_ACYL_COA_DEHYDROGENASE_ACTIVITY	1.29	0.293616
GO_ACTIVATION_OF_PROTEIN_KINASE_B_ACTIVITY	1.29	0.293403
GO_CLATHRIN_ADAPTOR_COMPLEX	1.29	0.293469
KEGG_ENDOCYTOSIS	1.29	0.293449
GO_METALLOCARBOXYPEPTIDASE_ACTIVITY	1.29	0.29366
GO_GLYCOLIPID_BIOSYNTHETIC_PROCESS	1.29	0.293512
NFE2_01	1.29	0.293532
GO_TRANSMEMBRANE_RECEPTOR_PROTEIN_TYROSINE_KINASE_SIGNALING_PATHWAY	1.29	0.293694
GO_POSITIVE_REGULATION_OF_VASCULAR_ENDOTHELIAL_GROWTH_FACTOR_RECEPTOR_SIGNALING_PATHWAY	1.29	0.293889
GO_REGULATION_OF_N_METHYL_D_ASPARTATE_SELECTIVE_GLUTAMATE_RECEPTOR_ACTIVITY	1.29	0.29393
GO_POSITIVE_REGULATION_OF_LEUKOCYTE_DIFFERENTIATION	1.29	0.294709
GO_ADAPTIVE_IMMUNE_RESPONSE_BASED_ON_SOMATIC_RECOMBINATION_OF_IMMUNE_RECEPTORS_BUILT_FROM_IMMUNOGLOBULIN_SUPERFAMILY_DOMAINS	1.29	0.294554
GO_ACTIVE_TRANSMEMBRANE_TRANSPORTER_ACTIVITY	1.29	0.294378
GO_PHOSPHOLIPID_BINDING	1.29	0.294476
PITX2_Q2	1.29	0.294462
GO_CILIARY_BASAL_BODY	1.29	0.295335
CDX2_Q5	1.29	0.295855
PAX8_01	1.29	0.29564
GO_GLUTAMATE_RECEPTOR_SIGNALING_PATHWAY	1.29	0.295743
GO_CELLULAR_DEFENSE_RESPONSE	1.29	0.295585
GO_SODIUM_ION_TRANSMEMBRANE_TRANSPORT	1.29	0.295913
GO_LIPOPOLYSACCHARIDE_BINDING	1.29	0.295959
GO_DIVALENT_INORGANIC_CATION_HOMEOSTASIS	1.29	0.296647
NGFIC_01	1.29	0.296864
REACTOME_ACTIVATION_OF_KAINATE_RECEPTORS_UPON_GLUTAMATE_BINDING	1.29	0.296921
GO_REGULATION_OF_FIBROBLAST_GROWTH_FACTOR_RECEPTOR_SIGNALING_PATHWAY	1.29	0.296818
AHR_01	1.29	0.296822
GO_REGULATION_OF_PROTEIN_TARGETING_TO_MEMBRANE	1.28	0.296857
GO_POSITIVE_REGULATION_OF_NF_KAPPAB_TRANSCRIPTION_FACTOR_ACTIVITY	1.28	0.297683
GO_PYRIMIDINE_CONTAINING_COMPOUND_CATABOLIC_PROCESS	1.28	0.297666
REACTOME_TRANSPORT_OF_INORGANIC_CATIONS_ANIONS_AND_AMINO_ACIDS_OLIGOPEPTIDES	1.28	0.297557
GO_RESPONSE_TO_CADMIUM_ION	1.28	0.297366
GO_BASAL_PLASMA_MEMBRANE	1.28	0.297565
GO_MEMBRANE_RAFT_ORGANIZATION	1.28	0.297514
BIOCARTA_NOS1_PATHWAY	1.28	0.298096
GO_INDOLE_CONTAINING_COMPOUND_METABOLIC_PROCESS	1.28	0.298044
GO_NEGATIVE_REGULATION_OF_LOCOMOTION	1.28	0.298367
GO_REGULATION_OF_CHEMOKINE_PRODUCTION	1.28	0.29828
GO_REGULATION_OF_STRIATED_MUSCLE_CONTRACTION	1.28	0.298638
GO_MIDDLE_EAR_MORPHOGENESIS	1.28	0.298535
GO_POSITIVE_REGULATION_OF_PEPTIDYL_SERINE_PHOSPHORYLATION	1.28	0.298406
EN1_01	1.28	0.298689
GO_PROTEIN_TARGETING_TO_PLASMA_MEMBRANE	1.28	0.299333
GO_NEGATIVE_REGULATION_OF_CARBOHYDRATE_METABOLIC_PROCESS	1.28	0.299515
GO_EPITHELIAL_CELL_DIFFERENTIATION_INVOLVED_IN_KIDNEY_DEVELOPMENT	1.28	0.299952
GO_REGULATION_OF_CYTOPLASMIC_TRANSPORT	1.28	0.300264
GO_SINGLE_ORGANISM_MEMBRANE_FUSION	1.28	0.30027
HALLMARK_MYOGENESIS	1.28	0.300896
RYTTCCTG_ETS2_B	1.28	0.300772
GO_REGULATION_OF_CYTOSOLIC_CALCIUM_ION_CONCENTRATION	1.28	0.302102
REACTOME_P75_NTR_RECEPTOR_MEDIATED_SIGNALLING	1.28	0.302608
GO_MYELOID_CELL_ACTIVATION_INVOLVED_IN_IMMUNE_RESPONSE	1.28	0.302493
GO_NEGATIVE_REGULATION_OF_OXIDOREDUCTASE_ACTIVITY	1.28	0.302442
GO_RESPONSE_TO_ISCHEMIA	1.28	0.302221
GO_INTRINSIC_COMPONENT_OF_MITOCHONDRIAL_OUTER_MEMBRANE	1.28	0.302183
REACTOME_SIGNALING_BY_ERBB4	1.28	0.302435
REACTOME_ABC_FAMILY_PROTEINS_MEDIATED_TRANSPORT	1.28	0.302295
LMO2COM_02	1.28	0.30263
YATTNATC_UNKNOWN	1.28	0.302434
GO_NEUROMUSCULAR_SYNAPTIC_TRANSMISSION	1.28	0.303249
GO_NEGATIVE_REGULATION_OF_NEURON_DEATH	1.28	0.303963
CTTTGCA_MIR527	1.28	0.305036
GO_NEGATIVE_REGULATION_OF_STRIATED_MUSCLE_CELL_DIFFERENTIATION	1.28	0.305041
GO_REGULATION_OF_GLUCOSE_IMPORT_IN_RESPONSE_TO_INSULIN_STIMULUS	1.28	0.305341
GO_CXCR_CHEMOKINE_RECEPTOR_BINDING	1.28	0.305925
KEGG_ALZHEIMERS_DISEASE	1.27	0.30807
GO_REGULATION_OF_TUMOR_NECROSIS_FACTOR_MEDIATED_SIGNALING_PATHWAY	1.27	0.308512
KEGG_B_CELL_RECEPTOR_SIGNALING_PATHWAY	1.27	0.308353
GO_NEGATIVE_REGULATION_OF_I_KAPPAB_KINASE_NF_KAPPAB_SIGNALING	1.27	0.308698
GO_NEGATIVE_REGULATION_OF_REACTIVE_OXYGEN_SPECIES_METABOLIC_PROCESS	1.27	0.309051
GO_REGULATION_OF_CELL_MIGRATION_INVOLVED_IN_SPROUTING_ANGIOGENESIS	1.27	0.309308
GO_TRANS_GOLGI_NETWORK_TRANSPORT_VESICLE	1.27	0.309566
GO_NEGATIVE_REGULATION_OF_SYNAPTIC_TRANSMISSION	1.27	0.309374
GO_MYELOID_CELL_HOMEOSTASIS	1.27	0.309418
GO_REGULATION_OF_LYMPHOCYTE_DIFFERENTIATION	1.27	0.309215
GO_REGULATION_OF_ANTIGEN_RECEPTOR_MEDIATED_SIGNALING_PATHWAY	1.27	0.309354
CREBP1CJUN_01	1.27	0.309454
GO_PROTEIN_KINASE_A_CATALYTIC_SUBUNIT_BINDING	1.27	0.310215
GO_INTRINSIC_COMPONENT_OF_GOLGI_MEMBRANE	1.27	0.3102
GO_NEGATIVE_REGULATION_OF_FATTY_ACID_METABOLIC_PROCESS	1.27	0.310026
GO_AMINOGLYCAN_CATABOLIC_PROCESS	1.27	0.309875
GO_PLATELET_DEGRANULATION	1.27	0.309805
GO_REGULATION_OF_GLUCONEOGENESIS	1.27	0.309598
GO_RESPONSE_TO_PROGESTERONE	1.27	0.30943
GO_GUANYL_NUCLEOTIDE_EXCHANGE_FACTOR_ACTIVITY	1.27	0.30929
ATF_B	1.27	0.309189
GO_REGULATION_OF_HUMORAL_IMMUNE_RESPONSE	1.27	0.309435
TTCNRGNNNNTTC_HSF_Q6	1.27	0.309773
GO_ENERGY_RESERVE_METABOLIC_PROCESS	1.27	0.309838
GO_I_KAPPAB_KINASE_NF_KAPPAB_SIGNALING	1.27	0.30967
GO_NEGATIVE_REGULATION_OF_IMMUNE_EFFECTOR_PROCESS	1.27	0.310839
GO_ORGANELLE_FUSION	1.27	0.310822
GO_PRESYNAPTIC_MEMBRANE	1.27	0.312232
BIOCARTA_ECM_PATHWAY	1.27	0.312723
GO_NEURON_PROJECTION_TERMINUS	1.27	0.313472
HALLMARK_XENOBIOTIC_METABOLISM	1.27	0.313385
GO_REGULATION_OF_GLIOGENESIS	1.27	0.313283
GO_RAS_GUANYL_NUCLEOTIDE_EXCHANGE_FACTOR_ACTIVITY	1.27	0.313089
GO_NEUROMUSCULAR_PROCESS_CONTROLLING_BALANCE	1.27	0.313577
RTTTNNNYTGGM_UNKNOWN	1.27	0.313664
OCT1_04	1.27	0.314397
GO_ORGANIC_HYDROXY_COMPOUND_CATABOLIC_PROCESS	1.27	0.314844
GO_INOSITOL_PHOSPHATE_METABOLIC_PROCESS	1.27	0.314868
GO_EXCITATORY_EXTRACELLULAR_LIGAND_GATED_ION_CHANNEL_ACTIVITY	1.27	0.314894
GO_DENDRITIC_CELL_CHEMOTAXIS	1.27	0.314673
GO_SYNAPTIC_MEMBRANE	1.27	0.314625
GO_NEGATIVE_REGULATION_OF_ANION_TRANSPORT	1.27	0.314807
GO_REGULATION_OF_RESPONSE_TO_REACTIVE_OXYGEN_SPECIES	1.27	0.314751
GO_CELLULAR_RESPONSE_TO_ESTROGEN_STIMULUS	1.27	0.314926
GO_INTRASPECIES_INTERACTION_BETWEEN_ORGANISMS	1.27	0.314775
GO_CARBOXYLIC_ESTER_HYDROLASE_ACTIVITY	1.26	0.314704
GO_NEGATIVE_REGULATION_OF_CALCIUM_ION_IMPORT	1.26	0.314702
AP1_Q2_01	1.26	0.314834
REACTOME_GPVI_MEDIATED_ACTIVATION_CASCADE	1.26	0.314764
STAT1_01	1.26	0.314688
GO_REGULATION_OF_CALCIUM_ION_IMPORT	1.26	0.314524
GO_MAIN_AXON	1.26	0.314342
GO_G_PROTEIN_BETA_GAMMA_SUBUNIT_COMPLEX_BINDING	1.26	0.315085
GO_NEURON_MIGRATION	1.26	0.315356
GO_POSITIVE_REGULATION_OF_STEROID_METABOLIC_PROCESS	1.26	0.316614
GO_RESPONSE_TO_OXIDATIVE_STRESS	1.26	0.316769
CEBPB_02	1.26	0.317105
GO_REGULATION_OF_B_CELL_PROLIFERATION	1.26	0.316925
BIOCARTA_GPCR_PATHWAY	1.26	0.31691
GO_REGULATION_OF_CELL_CELL_ADHESION	1.26	0.317231
GO_REGULATION_OF_LEUKOCYTE_MEDIATED_CYTOTOXICITY	1.26	0.31717
CATTTCA_MIR203	1.26	0.317085
GGCNRNWCTTYS_UNKNOWN	1.26	0.317709
GO_NEGATIVE_REGULATION_OF_TRANSFERASE_ACTIVITY	1.26	0.317922
BIOCARTA_TCR_PATHWAY	1.26	0.317702
GO_SMOOTH_MUSCLE_TISSUE_DEVELOPMENT	1.26	0.317555
REACTOME_RESPONSE_TO_ELEVATED_PLATELET_CYTOSOLIC_CA2_	1.26	0.317407
AHRARNT_01	1.26	0.317317
GO_REGULATION_OF_PROTEIN_BINDING	1.26	0.318185
YKACATTT_UNKNOWN	1.26	0.318586
ATF_01	1.26	0.318587
GO_REGULATION_OF_ENDOPLASMIC_RETICULUM_UNFOLDED_PROTEIN_RESPONSE	1.26	0.31907
ATACCTC_MIR202	1.26	0.319066
GO_AMIDE_TRANSMEMBRANE_TRANSPORTER_ACTIVITY	1.26	0.319339
GO_TRANSFORMING_GROWTH_FACTOR_BETA_RECEPTOR_BINDING	1.26	0.320594
PTF1BETA_Q6	1.26	0.32054
GO_PROTEIN_SERINE_THREONINE_KINASE_INHIBITOR_ACTIVITY	1.26	0.320736
GO_SECONDARY_METABOLITE_BIOSYNTHETIC_PROCESS	1.26	0.320735
TCTATGA_MIR376A_MIR376B	1.26	0.320982
GO_RECEPTOR_SIGNALING_PROTEIN_SERINE_THREONINE_KINASE_ACTIVITY	1.26	0.321118
GO_CELL_KILLING	1.26	0.321938
GO_REGULATION_OF_INTERLEUKIN_13_PRODUCTION	1.26	0.321865
GO_DETOXIFICATION	1.26	0.321656
GO_MEMBRANE_MICRODOMAIN	1.26	0.321477
GO_AP_TYPE_MEMBRANE_COAT_ADAPTOR_COMPLEX	1.26	0.321888
GO_MEMORY	1.26	0.321847
GO_EMBRYONIC_CRANIAL_SKELETON_MORPHOGENESIS	1.26	0.321678
GO_REGULATION_OF_SUPEROXIDE_METABOLIC_PROCESS	1.26	0.321685
GO_SPINAL_CORD_DEVELOPMENT	1.26	0.321939
KEGG_SMALL_CELL_LUNG_CANCER	1.26	0.322132
GO_REGULATION_OF_OSSIFICATION	1.26	0.321993
AREB6_04	1.26	0.322684
BIOCARTA_CCR3_PATHWAY	1.26	0.322571
GO_PHENOL_CONTAINING_COMPOUND_METABOLIC_PROCESS	1.25	0.322483
STAT_Q6	1.25	0.322296
GO_REGULATION_OF_B_CELL_MEDIATED_IMMUNITY	1.25	0.322909
RFX1_01	1.25	0.322795
GKCGCNNNNNNNTGAYG_UNKNOWN	1.25	0.322601
GO_REGULATION_OF_INSULIN_SECRETION_INVOLVED_IN_CELLULAR_RESPONSE_TO_GLUCOSE_STIMULUS	1.25	0.323288
GO_PHOSPHATIDYLINOSITOL_BISPHOSPHATE_BINDING	1.25	0.323332
PPARA_01	1.25	0.32353
GO_PEROXISOME_ORGANIZATION	1.25	0.323617
GO_REGULATION_OF_WOUND_HEALING	1.25	0.323572
GO_POSITIVE_REGULATION_OF_MYELOID_LEUKOCYTE_MEDIATED_IMMUNITY	1.25	0.323424
GO_NEGATIVE_REGULATION_OF_CELL_CELL_ADHESION	1.25	0.324367
GO_REGULATION_OF_EPITHELIAL_CELL_MIGRATION	1.25	0.325342
GO_LYMPHOCYTE_APOPTOTIC_PROCESS	1.25	0.325153
GO_REGULATION_OF_MUSCLE_SYSTEM_PROCESS	1.25	0.324976
RAAGNYNNCTTY_UNKNOWN	1.25	0.325669
GO_PHOSPHATIDYLETHANOLAMINE_ACYL_CHAIN_REMODELING	1.25	0.326487
GO_INNATE_IMMUNE_RESPONSE_IN_MUCOSA	1.25	0.326541
GO_EPITHELIAL_CELL_MORPHOGENESIS	1.25	0.326525
GO_REGULATION_OF_EPITHELIAL_CELL_DIFFERENTIATION	1.25	0.326394
REACTOME_LATENT_INFECTION_OF_HOMO_SAPIENS_WITH_MYCOBACTERIUM_TUBERCULOSIS	1.25	0.326396
REACTOME_PI_3K_CASCADE	1.25	0.327066
GO_REGULATION_OF_IMMUNE_EFFECTOR_PROCESS	1.25	0.326918
CREB_Q2	1.25	0.326916
GO_RAB_GUANYL_NUCLEOTIDE_EXCHANGE_FACTOR_ACTIVITY	1.25	0.326827
GO_BONE_MINERALIZATION	1.25	0.326663
CEBP_Q2	1.25	0.326625
GO_POSITIVE_REGULATION_OF_CREB_TRANSCRIPTION_FACTOR_ACTIVITY	1.25	0.326455
GO_REGULATION_OF_LEUKOCYTE_DEGRANULATION	1.25	0.326345
GO_POSITIVE_REGULATION_OF_REACTIVE_OXYGEN_SPECIES_METABOLIC_PROCESS	1.25	0.327202
KEGG_COLORECTAL_CANCER	1.25	0.328296
GO_POSITIVE_REGULATION_OF_LOCOMOTION	1.25	0.328193
GO_FATTY_ACID_DERIVATIVE_METABOLIC_PROCESS	1.25	0.328088
GO_POSITIVE_REGULATION_OF_CALCIUM_ION_TRANSMEMBRANE_TRANSPORT	1.25	0.329302
GO_PROTEIN_PALMITOYLATION	1.25	0.329192
GO_POSTSYNAPTIC_MEMBRANE	1.25	0.329091
GO_NEGATIVE_REGULATION_OF_CELL_ADHESION	1.25	0.328976
GO_CYTOKINE_RECEPTOR_ACTIVITY	1.25	0.329213
GO_MITOGEN_ACTIVATED_PROTEIN_KINASE_KINASE_KINASE_BINDING	1.25	0.32905
CHX10_01	1.25	0.32975
GO_REGULATION_OF_MACROPHAGE_DIFFERENTIATION	1.25	0.330871
GO_EMBRYONIC_SKELETAL_SYSTEM_MORPHOGENESIS	1.25	0.330848
GO_AXONEME_PART	1.25	0.331013
GO_GROWTH_FACTOR_BINDING	1.25	0.330884
GO_MOTILE_CILIUM	1.25	0.330732
GO_BICARBONATE_TRANSMEMBRANE_TRANSPORTER_ACTIVITY	1.25	0.330707
NRF2_Q4	1.25	0.330725
GO_CALCIUM_ACTIVATED_CATION_CHANNEL_ACTIVITY	1.25	0.330505
GO_REGULATION_OF_OXIDATIVE_STRESS_INDUCED_INTRINSIC_APOPTOTIC_SIGNALING_PATHWAY	1.25	0.330308
KEGG_FC_GAMMA_R_MEDIATED_PHAGOCYTOSIS	1.25	0.330389
CEBPDELTA_Q6	1.24	0.330397
GO_PHOSPHATASE_BINDING	1.24	0.330427
REACTOME_SLC_MEDIATED_TRANSMEMBRANE_TRANSPORT	1.24	0.330763
NF1_Q6_01	1.24	0.331045
GO_CARBOHYDRATE_HOMEOSTASIS	1.24	0.330957
GO_CUL3_RING_UBIQUITIN_LIGASE_COMPLEX	1.24	0.331429
GO_RESPONSE_TO_STEROID_HORMONE	1.24	0.332038
GO_POSITIVE_REGULATION_OF_GLUCOSE_METABOLIC_PROCESS	1.24	0.332027
GO_ARACHIDONIC_ACID_METABOLIC_PROCESS	1.24	0.332103
REACTOME_GLYCOSPHINGOLIPID_METABOLISM	1.24	0.331987
GO_CELLULAR_RESPONSE_TO_CORTICOSTEROID_STIMULUS	1.24	0.331795
GO_SYNAPSE_ORGANIZATION	1.24	0.331617
AR_Q6	1.24	0.332603
GO_HINDBRAIN_DEVELOPMENT	1.24	0.334528
GO_NEGATIVE_REGULATION_OF_BIOMINERAL_TISSUE_DEVELOPMENT	1.24	0.334499
GO_RESPONSE_TO_MONOAMINE	1.24	0.334674
REACTOME_G_ALPHA_I_SIGNALLING_EVENTS	1.24	0.334455
GO_NEGATIVE_REGULATION_OF_BLOOD_CIRCULATION	1.24	0.334508
GO_RESPONSE_TO_ALCOHOL	1.24	0.334304
IK1_01	1.24	0.334489
HFH1_01	1.24	0.334516
REACTOME_GASTRIN_CREB_SIGNALLING_PATHWAY_VIA_PKC_AND_MAPK	1.24	0.335323
GO_ISOPRENOID_BIOSYNTHETIC_PROCESS	1.24	0.335345
GATA4_Q3	1.24	0.335865
GO_LONG_CHAIN_FATTY_ACID_METABOLIC_PROCESS	1.24	0.336845
GO_REGULATION_OF_NEURON_DEATH	1.24	0.336656
GO_PHOSPHATE_TRANSMEMBRANE_TRANSPORTER_ACTIVITY	1.24	0.33727
GO_RESPONSE_TO_TEMPERATURE_STIMULUS	1.24	0.337678
GGCCAGT_MIR193A_MIR193B	1.24	0.337499
GO_CILIARY_TRANSITION_ZONE	1.24	0.33733
GO_REGULATION_OF_TRANSCRIPTION_INVOLVED_IN_CELL_FATE_COMMITMENT	1.24	0.337269
GO_RESPONSE_TO_LEPTIN	1.24	0.337052
GO_CELLULAR_CARBOHYDRATE_METABOLIC_PROCESS	1.24	0.337013
HEB_Q6	1.24	0.336963
KEGG_TASTE_TRANSDUCTION	1.24	0.337265
GO_ORGAN_FORMATION	1.24	0.338047
GO_ADAPTIVE_IMMUNE_RESPONSE	1.24	0.338076
SP1_01	1.24	0.33872
GO_T_CELL_DIFFERENTIATION_INVOLVED_IN_IMMUNE_RESPONSE	1.24	0.338557
GO_REGULATION_OF_METAL_ION_TRANSPORT	1.24	0.338527
REACTOME_SIGNALING_BY_FGFR1_FUSION_MUTANTS	1.24	0.339347
AFP1_Q6	1.24	0.340449
GO_ARF_GUANYL_NUCLEOTIDE_EXCHANGE_FACTOR_ACTIVITY	1.23	0.340466
GO_REGULATION_OF_NEURON_APOPTOTIC_PROCESS	1.23	0.340499
GO_REGULATION_OF_PEPTIDE_TRANSPORT	1.23	0.340927
OCT1_Q5_01	1.23	0.341163
REACTOME_ACYL_CHAIN_REMODELLING_OF_PE	1.23	0.341248
GO_TRANSCRIPTIONAL_REPRESSOR_ACTIVITY_RNA_POLYMERASE_II_CORE_PROMOTER_PROXIMAL_REGION_SEQUENCE_SPECIFIC_BINDING	1.23	0.341747
GTACAGG_MIR486	1.23	0.34213
GO_REGULATION_OF_HEART_CONTRACTION	1.23	0.342062
GO_BRANCH_ELONGATION_OF_AN_EPITHELIUM	1.23	0.341962
GO_PERIPHERAL_NERVOUS_SYSTEM_DEVELOPMENT	1.23	0.341968
STAT5A_03	1.23	0.342239
GO_DENDRITE	1.23	0.342728
GO_RESPONSE_TO_ELECTRICAL_STIMULUS	1.23	0.342812
GO_PERICARDIUM_DEVELOPMENT	1.23	0.34262
GO_POSITIVE_REGULATION_OF_RECEPTOR_ACTIVITY	1.23	0.342803
GO_RESPONSE_TO_TRANSITION_METAL_NANOPARTICLE	1.23	0.343543
GO_COPPER_ION_TRANSPORT	1.23	0.343367
GO_DIOXYGENASE_ACTIVITY	1.23	0.343269
GO_EPITHELIAL_STRUCTURE_MAINTENANCE	1.23	0.343299
HNF3_Q6	1.23	0.34361
GO_POSITIVE_REGULATION_OF_EXOCYTOSIS	1.23	0.344255
GO_POSITIVE_REGULATION_OF_ACTIN_CYTOSKELETON_REORGANIZATION	1.23	0.344844
GO_REGULATION_OF_CELL_PROLIFERATION_INVOLVED_IN_HEART_MORPHOGENESIS	1.23	0.345012
GO_CYTOPLASMIC_PATTERN_RECOGNITION_RECEPTOR_SIGNALING_PATHWAY	1.23	0.345382
GO_PROTEIN_DEALKYLATION	1.23	0.345176
AP4_Q6_01	1.23	0.34542
MYAATNNNNNNNGGC_UNKNOWN	1.23	0.345631
GO_POSITIVE_REGULATION_OF_CATION_TRANSMEMBRANE_TRANSPORT	1.23	0.34551
GO_MYELOID_CELL_DIFFERENTIATION	1.23	0.345833
CEBPGAMMA_Q6	1.23	0.345736
GO_CARBOHYDRATE_DERIVATIVE_TRANSPORTER_ACTIVITY	1.23	0.345672
GO_REGULATION_OF_SYNCYTIUM_FORMATION_BY_PLASMA_MEMBRANE_FUSION	1.23	0.34564
GO_POSITIVE_REGULATION_OF_LIPID_METABOLIC_PROCESS	1.23	0.346219
GO_POSITIVE_REGULATION_OF_GLIAL_CELL_DIFFERENTIATION	1.23	0.347279
GO_METENCEPHALON_DEVELOPMENT	1.23	0.34721
GO_RESPONSE_TO_MECHANICAL_STIMULUS	1.23	0.347363
COUP_01	1.23	0.348408
GO_AXONEMAL_DYNEIN_COMPLEX_ASSEMBLY	1.23	0.348459
CART1_01	1.23	0.349427
SREBP1_Q6	1.23	0.349392
AP2GAMMA_01	1.23	0.349404
GO_PHOSPHATIDYLINOSITOL_DEPHOSPHORYLATION	1.23	0.349975
USF_Q6_01	1.23	0.35083
GO_NEGATIVE_REGULATION_OF_GLYCOPROTEIN_METABOLIC_PROCESS	1.22	0.350811
GO_NEURON_SPINE	1.22	0.350832
GO_NEGATIVE_REGULATION_OF_PLATELET_ACTIVATION	1.22	0.350753
GO_RIBONUCLEOSIDE_CATABOLIC_PROCESS	1.22	0.350852
GO_NOTCH_RECEPTOR_PROCESSING	1.22	0.350839
TTTGTAG_MIR520D	1.22	0.351252
GO_OXIDOREDUCTASE_ACTIVITY_ACTING_ON_THE_CH_CH_GROUP_OF_DONORS	1.22	0.351097
GO_PHOSPHOTRANSFERASE_ACTIVITY_PHOSPHATE_GROUP_AS_ACCEPTOR	1.22	0.351271
CTGCAGY_UNKNOWN	1.22	0.351182
SPZ1_01	1.22	0.351075
GO_PROTEIN_TARGETING_TO_LYSOSOME	1.22	0.351167
GO_POSITIVE_REGULATION_OF_HOMEOSTATIC_PROCESS	1.22	0.351049
REACTOME_ION_CHANNEL_TRANSPORT	1.22	0.351415
GO_DEMETHYLATION	1.22	0.35128
GO_POSITIVE_REGULATION_OF_LYMPHOCYTE_MEDIATED_IMMUNITY	1.22	0.351175
GO_REGULATION_OF_INTERLEUKIN_8_SECRETION	1.22	0.351018
SP1_Q6	1.22	0.351986
GO_GLYCEROLIPID_BIOSYNTHETIC_PROCESS	1.22	0.35178
GO_NEGATIVE_REGULATION_OF_OSTEOBLAST_DIFFERENTIATION	1.22	0.351589
NFY_01	1.22	0.351371
AP3_Q6	1.22	0.351171
GO_NEGATIVE_REGULATION_OF_GROWTH	1.22	0.351097
GO_SULFURIC_ESTER_HYDROLASE_ACTIVITY	1.22	0.351008
GO_DENDRITIC_SHAFT	1.22	0.350939
GO_DRUG_TRANSMEMBRANE_TRANSPORT	1.22	0.3508
GO_EXTRACELLULAR_LIGAND_GATED_ION_CHANNEL_ACTIVITY	1.22	0.35097
GO_CYSTEINE_TYPE_ENDOPEPTIDASE_INHIBITOR_ACTIVITY_INVOLVED_IN_APOPTOTIC_PROCESS	1.22	0.352359
AP4_Q6	1.22	0.352783
GO_CELLULAR_ANION_HOMEOSTASIS	1.22	0.352762
GO_POSITIVE_REGULATION_OF_INTRACELLULAR_TRANSPORT	1.22	0.353418
EFC_Q6	1.22	0.353768
GO_STEROID_BINDING	1.22	0.354263
GO_NEGATIVE_REGULATION_OF_NEURAL_PRECURSOR_CELL_PROLIFERATION	1.22	0.355002
CDPCR3_01	1.22	0.354799
CCANNAGRKGGC_UNKNOWN	1.22	0.354749
GO_RESPONSE_TO_FLUID_SHEAR_STRESS	1.22	0.354639
YGTCCTTGR_UNKNOWN	1.22	0.35444
GO_G_PROTEIN_COUPLED_RECEPTOR_BINDING	1.22	0.354352
GO_MELANOCYTE_DIFFERENTIATION	1.22	0.354352
REACTOME_NEPHRIN_INTERACTIONS	1.22	0.354377
HNF3ALPHA_Q6	1.22	0.354745
RORA1_01	1.22	0.355073
GO_OUTER_MEMBRANE	1.22	0.356771
GO_IONOTROPIC_GLUTAMATE_RECEPTOR_COMPLEX	1.22	0.357044
GO_APICAL_PART_OF_CELL	1.22	0.357296
GO_POSITIVE_REGULATION_OF_LIPID_CATABOLIC_PROCESS	1.22	0.35726
TATA_C	1.22	0.358207
GO_POLYSACCHARIDE_BIOSYNTHETIC_PROCESS	1.22	0.358489
GO_POLYSACCHARIDE_METABOLIC_PROCESS	1.22	0.359067
TAATAAT_MIR126	1.22	0.358997
GO_RESPONSE_TO_ANTIBIOTIC	1.22	0.358968
GO_EXOPEPTIDASE_ACTIVITY	1.21	0.360052
GO_REGULATION_OF_CELLULAR_KETONE_METABOLIC_PROCESS	1.21	0.360501
REACTOME_PEROXISOMAL_LIPID_METABOLISM	1.21	0.360526
GO_LEUKOCYTE_DIFFERENTIATION	1.21	0.361871
SF1_Q6	1.21	0.361668
GO_PHOSPHATIDYLSERINE_METABOLIC_PROCESS	1.21	0.362005
GO_PROTEIN_LOCALIZATION_TO_LYSOSOME	1.21	0.362589
GO_ATP_HYDROLYSIS_COUPLED_TRANSMEMBRANE_TRANSPORT	1.21	0.364484
GO_AXON	1.21	0.366288
GO_POSITIVE_REGULATION_OF_ORGANIC_ACID_TRANSPORT	1.21	0.366472
GO_ADIPOSE_TISSUE_DEVELOPMENT	1.21	0.366382
HALLMARK_TGF_BETA_SIGNALING	1.21	0.36667
GO_METAL_ION_TRANSMEMBRANE_TRANSPORTER_ACTIVITY	1.21	0.367528
GO_EXTRINSIC_COMPONENT_OF_CYTOPLASMIC_SIDE_OF_PLASMA_MEMBRANE	1.21	0.367366
GO_POSITIVE_REGULATION_OF_ION_TRANSPORT	1.21	0.367273
BIOCARTA_PAR1_PATHWAY	1.21	0.367098
GO_HOMEOSTASIS_OF_NUMBER_OF_CELLS	1.21	0.367404
OCT_C	1.21	0.367533
GO_CIRCADIAN_REGULATION_OF_GENE_EXPRESSION	1.21	0.367706
GO_NEGATIVE_REGULATION_OF_RESPONSE_TO_EXTERNAL_STIMULUS	1.21	0.367571
GO_POSITIVE_REGULATION_OF_WOUND_HEALING	1.21	0.368297
GO_SIGNAL_TRANSDUCTION_BY_PROTEIN_PHOSPHORYLATION	1.21	0.36901
GO_REGULATION_OF_RELEASE_OF_CYTOCHROME_C_FROM_MITOCHONDRIA	1.21	0.368859
GO_REGULATION_OF_ARF_PROTEIN_SIGNAL_TRANSDUCTION	1.21	0.368647
GO_EXTRINSIC_COMPONENT_OF_PLASMA_MEMBRANE	1.21	0.368888
GO_PROTEIN_KINASE_A_BINDING	1.21	0.368802
GO_NEUROTRANSMITTER_METABOLIC_PROCESS	1.21	0.368974
ATCATGA_MIR433	1.21	0.36896
GO_REGULATION_OF_HOMOTYPIC_CELL_CELL_ADHESION	1.21	0.368866
TATTATA_MIR374	1.21	0.370617
GCAAAAA_MIR129	1.21	0.37062
GO_DECIDUALIZATION	1.21	0.370708
GO_CELLULAR_CARBOHYDRATE_BIOSYNTHETIC_PROCESS	1.21	0.370638
GO_ANTIPORTER_ACTIVITY	1.21	0.370977
GO_NEGATIVE_REGULATION_OF_INFLAMMATORY_RESPONSE	1.21	0.371051
GO_DENDRITIC_SPINE_ORGANIZATION	1.21	0.370992
GO_REGULATION_OF_MYOTUBE_DIFFERENTIATION	1.21	0.371383
EGR1_01	1.21	0.371577
HMGIY_Q6	1.2	0.371786
GO_PROTEIN_TRANSPORT_ALONG_MICROTUBULE	1.2	0.371669
REACTOME_BASIGIN_INTERACTIONS	1.2	0.372777
GO_MOVEMENT_IN_ENVIRONMENT_OF_OTHER_ORGANISM_INVOLVED_IN_SYMBIOTIC_INTERACTION	1.2	0.372739
REACTOME_ACTIVATED_AMPK_STIMULATES_FATTY_ACID_OXIDATION_IN_MUSCLE	1.2	0.37273
PAX5_01	1.2	0.372737
GO_POSITIVE_REGULATION_OF_ENDOTHELIAL_CELL_PROLIFERATION	1.2	0.37271
GO_TERPENOID_METABOLIC_PROCESS	1.2	0.37378
GO_REGULATION_OF_ORGANIC_ACID_TRANSPORT	1.2	0.375481
REACTOME_TRANSMEMBRANE_TRANSPORT_OF_SMALL_MOLECULES	1.2	0.375427
REACTOME_SIGNALING_BY_NOTCH1	1.2	0.376706
GO_METALLOENDOPEPTIDASE_ACTIVITY	1.2	0.376819
GO_REGULATION_OF_B_CELL_ACTIVATION	1.2	0.377355
GO_POSITIVE_REGULATION_OF_RECEPTOR_INTERNALIZATION	1.2	0.377601
GO_RESPONSE_TO_VITAMIN	1.2	0.377549
GO_ERBB_SIGNALING_PATHWAY	1.2	0.37789
GO_EPIDERMAL_GROWTH_FACTOR_RECEPTOR_SIGNALING_PATHWAY	1.2	0.3787
GO_REGULATION_OF_BLOOD_CIRCULATION	1.2	0.378722
TGACCTTG_SF1_Q6	1.2	0.378497
ACAWNRNSRCGG_UNKNOWN	1.2	0.37832
GO_REGULATION_OF_RECEPTOR_RECYCLING	1.2	0.378323
ACACTGG_MIR199A_MIR199B	1.2	0.379032
KEGG_DRUG_METABOLISM_CYTOCHROME_P450	1.2	0.378921
GO_PHOSPHATIDYLETHANOLAMINE_METABOLIC_PROCESS	1.2	0.379224
HSF2_01	1.2	0.379465
TATAAA_TATA_01	1.2	0.379589
REACTOME_CHEMOKINE_RECEPTORS_BIND_CHEMOKINES	1.2	0.379617
GO_REGULATION_OF_HOMEOSTATIC_PROCESS	1.2	0.379535
SGCGSSAAA_E2F1DP2_01	1.2	0.379594
GO_NEGATIVE_REGULATION_OF_INTERLEUKIN_10_PRODUCTION	1.2	0.379563
TFIIA_Q6	1.2	0.379656
GO_APOPTOTIC_CELL_CLEARANCE	1.2	0.379924
GO_CELLULAR_COMPONENT_ASSEMBLY_INVOLVED_IN_MORPHOGENESIS	1.2	0.380561
CCTGCTG_MIR214	1.2	0.380459
GO_REGULATION_OF_MESENCHYMAL_CELL_PROLIFERATION	1.2	0.380321
GO_REGULATION_OF_GLUCOSE_TRANSPORT	1.2	0.380547
GO_NEGATIVE_REGULATION_OF_PROTEOLYSIS	1.2	0.380394
GO_HYDRO_LYASE_ACTIVITY	1.2	0.380387
GO_LAMININ_BINDING	1.2	0.38031
HALLMARK_ANDROGEN_RESPONSE	1.2	0.38067
GO_PHOSPHATIDYLINOSITOL_3_4_BISPHOSPHATE_BINDING	1.2	0.381091
REACTOME_ABCA_TRANSPORTERS_IN_LIPID_HOMEOSTASIS	1.2	0.381586
GO_B_CELL_MEDIATED_IMMUNITY	1.2	0.381477
KEGG_VIRAL_MYOCARDITIS	1.2	0.38223
GO_NEGATIVE_REGULATION_OF_SEQUENCE_SPECIFIC_DNA_BINDING_TRANSCRIPTION_FACTOR_ACTIVITY	1.2	0.382076
GO_LENS_DEVELOPMENT_IN_CAMERA_TYPE_EYE	1.2	0.381993
PBX1_02	1.19	0.382451
GO_POSITIVE_REGULATION_OF_DEFENSE_RESPONSE	1.19	0.382364
GO_ANION_CATION_SYMPORTER_ACTIVITY	1.19	0.382706
GO_EMBRYONIC_ORGAN_MORPHOGENESIS	1.19	0.382885
ATGTTAA_MIR302C	1.19	0.382925
GO_CARBOHYDRATE_DERIVATIVE_CATABOLIC_PROCESS	1.19	0.382771
GO_MONOSACCHARIDE_METABOLIC_PROCESS	1.19	0.384035
AHR_Q5	1.19	0.385014
GO_RESPONSE_TO_ACID_CHEMICAL	1.19	0.384897
GO_ESTROGEN_RECEPTOR_BINDING	1.19	0.384732
TGAGATT_MIR216	1.19	0.384626
GO_POSITIVE_REGULATION_OF_PROTEIN_TARGETING_TO_MEMBRANE	1.19	0.384479
GO_MULTI_MULTICELLULAR_ORGANISM_PROCESS	1.19	0.385026
CTTGTAT_MIR381	1.19	0.384818
GO_EXPLORATION_BEHAVIOR	1.19	0.385272
GO_REGULATION_OF_STRIATED_MUSCLE_CELL_DIFFERENTIATION	1.19	0.385235
GO_POSITIVE_REGULATION_OF_NUCLEOSIDE_METABOLIC_PROCESS	1.19	0.385236
GO_POSITIVE_REGULATION_OF_ALCOHOL_BIOSYNTHETIC_PROCESS	1.19	0.385629
EGR_Q6	1.19	0.386503
GO_RECYCLING_ENDOSOME	1.19	0.386784
ACTGTGA_MIR27A_MIR27B	1.19	0.38755
GO_REGULATION_OF_MUSCLE_CONTRACTION	1.19	0.387759
GO_REGULATION_OF_PROTEIN_KINASE_B_SIGNALING	1.19	0.387827
GO_NEURONAL_CELL_BODY_MEMBRANE	1.19	0.388138
GO_RESPONSE_TO_TOPOLOGICALLY_INCORRECT_PROTEIN	1.19	0.388201
PAX3_B	1.19	0.387981
MZF1_02	1.19	0.388806
OCT1_01	1.19	0.388945
GO_MITOCHONDRIAL_MEMBRANE_ORGANIZATION	1.19	0.389628
GO_POSITIVE_REGULATION_OF_CALCIUM_ION_DEPENDENT_EXOCYTOSIS	1.19	0.390064
CAGGTA_AREB6_01	1.19	0.390662
POU6F1_01	1.19	0.391663
GO_REGULATION_OF_TOLL_LIKE_RECEPTOR_SIGNALING_PATHWAY	1.19	0.391512
DR3_Q4	1.19	0.39151
HLF_01	1.19	0.392004
GNCF_01	1.19	0.392355
GO_FATTY_ACID_BETA_OXIDATION_USING_ACYL_COA_DEHYDROGENASE	1.19	0.39225
GO_MAGNESIUM_ION_BINDING	1.19	0.392324
S8_01	1.19	0.392418
KEGG_GLYCEROLIPID_METABOLISM	1.19	0.392232
ALX4_01	1.19	0.392009
GO_SIGNALING_PATTERN_RECOGNITION_RECEPTOR_ACTIVITY	1.19	0.392299
GO_ORGANOPHOSPHATE_CATABOLIC_PROCESS	1.19	0.392114
GO_REGULATION_OF_MICROTUBULE_BASED_MOVEMENT	1.19	0.392495
GO_PEPTIDE_ANTIGEN_BINDING	1.19	0.393117
AP2ALPHA_01	1.19	0.393308
GO_NEGATIVE_REGULATION_OF_LIPID_TRANSPORT	1.19	0.393088
GO_NEGATIVE_REGULATION_OF_TRANSMEMBRANE_RECEPTOR_PROTEIN_SERINE_THREONINE_KINASE_SIGNALING_PATHWAY	1.18	0.393452
GO_UNSATURATED_FATTY_ACID_METABOLIC_PROCESS	1.18	0.393929
GO_IONOTROPIC_GLUTAMATE_RECEPTOR_SIGNALING_PATHWAY	1.18	0.394206
GO_REGULATION_OF_RECEPTOR_INTERNALIZATION	1.18	0.394011
GO_NEGATIVE_REGULATION_OF_INTRINSIC_APOPTOTIC_SIGNALING_PATHWAY_BY_P53_CLASS_MEDIATOR	1.18	0.393787
GO_PROTEIN_LOCALIZATION_TO_MEMBRANE	1.18	0.393727
GO_DEMETHYLASE_ACTIVITY	1.18	0.393884
GO_CYSTEINE_TYPE_PEPTIDASE_ACTIVITY	1.18	0.393831
GO_BONE_MORPHOGENESIS	1.18	0.393716
GO_REGULATION_OF_PROTEIN_MATURATION	1.18	0.393746
GO_NEGATIVE_REGULATION_OF_RESPONSE_TO_OXIDATIVE_STRESS	1.18	0.393569
GO_NEGATIVE_REGULATION_OF_TISSUE_REMODELING	1.18	0.393553
GO_ENDOCRINE_PANCREAS_DEVELOPMENT	1.18	0.393929
GO_POSITIVE_REGULATION_OF_RELEASE_OF_SEQUESTERED_CALCIUM_ION_INTO_CYTOSOL	1.18	0.393817
GO_POSITIVE_REGULATION_OF_CYTOKINE_PRODUCTION	1.18	0.393727
GGCNNMSMYNTTG_UNKNOWN	1.18	0.396371
GO_NONMOTILE_PRIMARY_CILIUM	1.18	0.396462
GO_POSITIVE_REGULATION_OF_STEM_CELL_PROLIFERATION	1.18	0.39654
GO_PIGMENT_GRANULE_ORGANIZATION	1.18	0.39698
GO_WOUND_HEALING	1.18	0.396919
AP2_Q3	1.18	0.397353
GO_APICAL_PLASMA_MEMBRANE	1.18	0.397189
GO_REGULATION_OF_STEROL_TRANSPORT	1.18	0.397125
GO_LAMELLIPODIUM	1.18	0.397331
GO_DORSAL_VENTRAL_AXIS_SPECIFICATION	1.18	0.397344
GO_MACROAUTOPHAGY	1.18	0.397517
GO_SITE_OF_POLARIZED_GROWTH	1.18	0.397458
GO_CALCIUM_DEPENDENT_CYSTEINE_TYPE_ENDOPEPTIDASE_ACTIVITY	1.18	0.398127
GO_LIGAND_GATED_CHANNEL_ACTIVITY	1.18	0.398047
GO_BIOMINERAL_TISSUE_DEVELOPMENT	1.18	0.399015
GO_POSITIVE_REGULATION_OF_MYOTUBE_DIFFERENTIATION	1.18	0.398851
GO_ALCOHOL_TRANSMEMBRANE_TRANSPORTER_ACTIVITY	1.18	0.399478
GO_NEGATIVE_REGULATION_OF_CYTOKINE_SECRETION	1.18	0.399882
GO_POSITIVE_REGULATION_OF_OSTEOBLAST_DIFFERENTIATION	1.18	0.399871
GO_PROTEIN_INSERTION_INTO_MEMBRANE	1.18	0.399655
GO_EPITHELIAL_CELL_APOPTOTIC_PROCESS	1.18	0.400328
GO_REGULATION_OF_SMOOTH_MUSCLE_CONTRACTION	1.18	0.400172
GO_PROTEIN_HOMOTRIMERIZATION	1.18	0.400007
GO_HYDROGEN_ION_TRANSMEMBRANE_TRANSPORT	1.18	0.400062
CEBP_Q2_01	1.18	0.399979
GO_REGULATION_OF_APOPTOTIC_SIGNALING_PATHWAY	1.18	0.400025
GO_AMINE_CATABOLIC_PROCESS	1.18	0.39989
BIOCARTA_HSP27_PATHWAY	1.18	0.40125
GO_MUSCLE_CELL_DIFFERENTIATION	1.18	0.401044
GO_POSITIVE_REGULATION_OF_TOLL_LIKE_RECEPTOR_SIGNALING_PATHWAY	1.18	0.40174
GO_MULTICELLULAR_ORGANISMAL_RESPONSE_TO_STRESS	1.18	0.401757
GO_NEGATIVE_REGULATION_OF_MYOTUBE_DIFFERENTIATION	1.18	0.401812
GO_AMIDE_TRANSPORT	1.18	0.401593
GO_REGULATION_OF_AXON_GUIDANCE	1.18	0.402188
GO_ENDOCYTIC_VESICLE	1.18	0.40231
GO_SCF_DEPENDENT_PROTEASOMAL_UBIQUITIN_DEPENDENT_PROTEIN_CATABOLIC_PROCESS	1.18	0.40225
ETS1_B	1.18	0.402842
GO_NEGATIVE_REGULATION_OF_SMALL_GTPASE_MEDIATED_SIGNAL_TRANSDUCTION	1.17	0.404883
GO_PHENOL_CONTAINING_COMPOUND_BIOSYNTHETIC_PROCESS	1.17	0.406793
BIOCARTA_TPO_PATHWAY	1.17	0.406794
GO_LOCALIZATION_WITHIN_MEMBRANE	1.17	0.406742
E2A_Q2	1.17	0.406701
AACATTC_MIR4093P	1.17	0.406625
GO_PHOSPHOLIPASE_A2_ACTIVITY	1.17	0.406447
REACTOME_ACYL_CHAIN_REMODELLING_OF_PC	1.17	0.406747
GO_POSITIVE_REGULATION_OF_TYROSINE_PHOSPHORYLATION_OF_STAT3_PROTEIN	1.17	0.406642
GO_POSITIVE_REGULATION_OF_REGULATED_SECRETORY_PATHWAY	1.17	0.407182
GO_GTP_RHO_BINDING	1.17	0.407722
GO_ACIDIC_AMINO_ACID_TRANSPORT	1.17	0.407824
BIOCARTA_MCALPAIN_PATHWAY	1.17	0.407718
AAAGACA_MIR511	1.17	0.407559
GO_REGULATION_OF_SYNAPTIC_TRANSMISSION_DOPAMINERGIC	1.17	0.407906
GO_REGULATION_OF_INTERLEUKIN_12_PRODUCTION	1.17	0.408071
GO_PROTEIN_KINASE_B_SIGNALING	1.17	0.408348
CAGTGTT_MIR141_MIR200A	1.17	0.408175
CRX_Q4	1.17	0.409299
GO_ODONTOGENESIS	1.17	0.409304
GO_POSITIVE_REGULATION_OF_NATURAL_KILLER_CELL_MEDIATED_IMMUNITY	1.17	0.409331
GO_RESPONSE_TO_TOXIC_SUBSTANCE	1.17	0.409486
FREAC4_01	1.17	0.409585
GO_REGULATION_OF_CELL_KILLING	1.17	0.409603
GO_PRIMARY_ALCOHOL_METABOLIC_PROCESS	1.17	0.410165
GO_REGULATION_OF_SYNAPTIC_PLASTICITY	1.17	0.410351
GO_LEUKOCYTE_MEDIATED_CYTOTOXICITY	1.17	0.410564
GO_NEGATIVE_REGULATION_OF_BEHAVIOR	1.17	0.412118
GO_PROTEIN_LIPID_COMPLEX	1.17	0.411933
GO_REGULATION_OF_CATION_CHANNEL_ACTIVITY	1.17	0.412139
GO_AROMATIC_AMINO_ACID_FAMILY_METABOLIC_PROCESS	1.17	0.412172
REACTOME_LIPID_DIGESTION_MOBILIZATION_AND_TRANSPORT	1.17	0.412075
GO_FORMATION_OF_PRIMARY_GERM_LAYER	1.17	0.412107
GO_REGULATION_OF_GLUCOSE_IMPORT	1.17	0.413695
GO_NAD_METABOLIC_PROCESS	1.17	0.413719
CTATGCA_MIR153	1.17	0.413494
NERF_Q2	1.17	0.414134
GATA1_05	1.17	0.413989
CTAWWWATA_RSRFC4_Q2	1.17	0.414008
GO_CHEMOKINE_MEDIATED_SIGNALING_PATHWAY	1.17	0.413884
GO_POSITIVE_REGULATION_OF_BIOMINERAL_TISSUE_DEVELOPMENT	1.17	0.413794
REACTOME_DIABETES_PATHWAYS	1.17	0.414227
GAGCTGG_MIR337	1.17	0.414493
GO_HYALURONAN_METABOLIC_PROCESS	1.17	0.414957
GO_NEGATIVE_REGULATION_OF_NERVOUS_SYSTEM_DEVELOPMENT	1.16	0.41498
PAX4_01	1.16	0.414794
GO_POSITIVE_REGULATION_OF_MICROTUBULE_POLYMERIZATION	1.16	0.415337
GO_ACETYL_COA_METABOLIC_PROCESS	1.16	0.415142
GO_NEGATIVE_REGULATION_OF_HORMONE_SECRETION	1.16	0.415204
AAGCACA_MIR218	1.16	0.415853
GO_RESPONSE_TO_INTERLEUKIN_1	1.16	0.41581
GO_CENTRAL_NERVOUS_SYSTEM_NEURON_DIFFERENTIATION	1.16	0.415844
ATGTTTC_MIR494	1.16	0.416217
ARGGGTTAA_UNKNOWN	1.16	0.416333
GO_FIBRINOLYSIS	1.16	0.416602
GO_SYNAPSE_ASSEMBLY	1.16	0.416696
GO_DEVELOPMENTAL_PIGMENTATION	1.16	0.417145
REACTOME_INHIBITION_OF_INSULIN_SECRETION_BY_ADRENALINE_NORADRENALINE	1.16	0.416993
GO_METALLOPEPTIDASE_ACTIVITY	1.16	0.417413
KEGG_PANCREATIC_CANCER	1.16	0.417191
GO_NEGATIVE_REGULATION_OF_TRANSCRIPTION_REGULATORY_REGION_DNA_BINDING	1.16	0.417247
GO_NEGATIVE_REGULATION_OF_NEUROTRANSMITTER_TRANSPORT	1.16	0.417105
GO_NEGATIVE_REGULATION_OF_PRODUCTION_OF_MOLECULAR_MEDIATOR_OF_IMMUNE_RESPONSE	1.16	0.417239
GO_REGULATION_OF_TRANSPORTER_ACTIVITY	1.16	0.417095
GO_POSITIVE_REGULATION_OF_JUN_KINASE_ACTIVITY	1.16	0.417822
WYAAANNRNNNGCG_UNKNOWN	1.16	0.417713
GO_PROTON_TRANSPORTING_TWO_SECTOR_ATPASE_COMPLEX	1.16	0.417716
GO_MAST_CELL_GRANULE	1.16	0.417543
GO_CALMODULIN_BINDING	1.16	0.417591
GO_POSITIVE_REGULATION_OF_EPITHELIAL_CELL_MIGRATION	1.16	0.417568
GO_PROTEIN_PHOSPHATASE_BINDING	1.16	0.41756
GO_REGULATION_OF_VACUOLAR_TRANSPORT	1.16	0.417877
BIOCARTA_STRESS_PATHWAY	1.16	0.418361
GO_REGULATION_OF_CALCIUM_ION_TRANSMEMBRANE_TRANSPORTER_ACTIVITY	1.16	0.418422
GO_POSITIVE_REGULATION_OF_PATHWAY_RESTRICTED_SMAD_PROTEIN_PHOSPHORYLATION	1.16	0.418467
AP1_01	1.16	0.418318
BIOCARTA_FMLP_PATHWAY	1.16	0.418098
PAX4_03	1.16	0.417916
GO_PLASMA_MEMBRANE_FUSION	1.16	0.41791
GO_LYMPHOCYTE_MEDIATED_IMMUNITY	1.16	0.418891
GO_REGULATION_OF_GRANULOCYTE_DIFFERENTIATION	1.16	0.418956
ATGTAGC_MIR221_MIR222	1.16	0.419906
GGCAGCT_MIR22	1.16	0.420003
GO_CELL_BODY	1.16	0.420264
GO_NEURON_APOPTOTIC_PROCESS	1.16	0.420181
GO_POSITIVE_REGULATION_OF_TRANSFORMING_GROWTH_FACTOR_BETA_PRODUCTION	1.16	0.420743
GO_NEGATIVE_REGULATION_OF_PROTEIN_POLYMERIZATION	1.16	0.421082
GO_NEGATIVE_REGULATION_OF_PROTEIN_TYROSINE_KINASE_ACTIVITY	1.16	0.421397
GO_APOPTOTIC_MITOCHONDRIAL_CHANGES	1.16	0.421292
BIOCARTA_EPO_PATHWAY	1.16	0.421141
GO_REGULATION_OF_WNT_SIGNALING_PATHWAY	1.16	0.421289
GO_MESODERM_DEVELOPMENT	1.16	0.421438
REACTOME_DOWNSTREAM_SIGNAL_TRANSDUCTION	1.16	0.422421
GO_IRON_ION_BINDING	1.16	0.422357
GO_CARBOXYPEPTIDASE_ACTIVITY	1.16	0.422252
SNACANNNYSYAGA_UNKNOWN	1.16	0.422286
GO_ETHANOLAMINE_CONTAINING_COMPOUND_METABOLIC_PROCESS	1.16	0.422187
GO_MITOGEN_ACTIVATED_PROTEIN_KINASE_BINDING	1.16	0.422
GO_REGULATION_OF_INTRINSIC_APOPTOTIC_SIGNALING_PATHWAY	1.16	0.422315
GO_AMINE_METABOLIC_PROCESS	1.16	0.422488
GO_FATTY_ACID_BINDING	1.16	0.4224
GO_SARCOPLASM	1.16	0.422301
GO_REGULATION_OF_VASCULATURE_DEVELOPMENT	1.16	0.422294
GO_POSITIVE_CHEMOTAXIS	1.16	0.422563
KEGG_PHENYLALANINE_METABOLISM	1.16	0.423072
GO_PHOSPHATIDYLCHOLINE_ACYL_CHAIN_REMODELING	1.16	0.42291
GO_REGULATION_OF_CYTOKINE_SECRETION	1.16	0.422817
KEGG_REGULATION_OF_ACTIN_CYTOSKELETON	1.15	0.422954
KEGG_CYTOSOLIC_DNA_SENSING_PATHWAY	1.15	0.422963
KEGG_MELANOMA	1.15	0.42275
GO_POSITIVE_REGULATION_OF_PEPTIDYL_TYROSINE_PHOSPHORYLATION	1.15	0.422717
GO_ENDOCARDIAL_CUSHION_DEVELOPMENT	1.15	0.422769
GO_PEPTIDE_SECRETION	1.15	0.423578
MAZR_01	1.15	0.42344
GO_SH3_SH2_ADAPTOR_ACTIVITY	1.15	0.42472
CTTTAAR_UNKNOWN	1.15	0.424777
GO_CELL_VOLUME_HOMEOSTASIS	1.15	0.424639
GO_S_ACYLTRANSFERASE_ACTIVITY	1.15	0.425158
GO_REGULATION_OF_ANATOMICAL_STRUCTURE_SIZE	1.15	0.426848
GO_ACROSOMAL_VESICLE	1.15	0.426683
GO_RESPONSE_TO_DRUG	1.15	0.426599
MIF1_01	1.15	0.427553
GO_GLUTATHIONE_TRANSFERASE_ACTIVITY	1.15	0.427361
GO_PROTEIN_LIPID_COMPLEX_SUBUNIT_ORGANIZATION	1.15	0.427186
GO_REGULATION_OF_VASCULAR_ENDOTHELIAL_GROWTH_FACTOR_RECEPTOR_SIGNALING_PATHWAY	1.15	0.427027
GO_POSITIVE_REGULATION_OF_CATION_CHANNEL_ACTIVITY	1.15	0.426891
SP1_Q4_01	1.15	0.42675
GO_NEGATIVE_REGULATION_OF_WNT_SIGNALING_PATHWAY	1.15	0.426898
GO_DIVALENT_INORGANIC_CATION_TRANSMEMBRANE_TRANSPORTER_ACTIVITY	1.15	0.427112
PAX4_04	1.15	0.427174
GO_MONOVALENT_INORGANIC_CATION_TRANSMEMBRANE_TRANSPORTER_ACTIVITY	1.15	0.427028
GO_BETA_TUBULIN_BINDING	1.15	0.426845
MYOGENIN_Q6	1.15	0.426941
GO_ERYTHROCYTE_HOMEOSTASIS	1.15	0.427146
GO_LENS_FIBER_CELL_DIFFERENTIATION	1.15	0.427315
GO_REGULATION_OF_PROTEIN_COMPLEX_ASSEMBLY	1.15	0.427312
GO_VACUOLE_FUSION	1.15	0.427444
GO_NEGATIVE_REGULATION_OF_ALCOHOL_BIOSYNTHETIC_PROCESS	1.15	0.42728
GO_NEGATIVE_REGULATION_OF_SMOOTH_MUSCLE_CELL_PROLIFERATION	1.15	0.427607
GO_NEUROMUSCULAR_PROCESS	1.15	0.428005
REACTOME_IL_2_SIGNALING	1.15	0.427816
GO_ION_GATED_CHANNEL_ACTIVITY	1.15	0.428098
GO_POSITIVE_REGULATION_OF_CELL_ACTIVATION	1.15	0.428173
GO_VASCULAR_PROCESS_IN_CIRCULATORY_SYSTEM	1.15	0.428121
CEBP_C	1.15	0.428439
REACTOME_REGULATION_OF_INSULIN_SECRETION_BY_GLUCAGON_LIKE_PEPTIDE1	1.15	0.428274
KEGG_AMYOTROPHIC_LATERAL_SCLEROSIS_ALS	1.15	0.428769
GO_REGULATION_OF_INTERLEUKIN_2_PRODUCTION	1.15	0.428609
ATACTGT_MIR144	1.15	0.428859
GO_AMIDE_BINDING	1.15	0.430023
GO_BRANCHED_CHAIN_AMINO_ACID_METABOLIC_PROCESS	1.15	0.43071
GO_RESPONSE_TO_STEROL	1.15	0.430519
GO_REGULATION_OF_CATION_TRANSMEMBRANE_TRANSPORT	1.15	0.431191
GO_NUCLEOSIDE_DIPHOSPHATE_METABOLIC_PROCESS	1.15	0.43153
GO_HEMOSTASIS	1.15	0.432267
GO_EMBRYONIC_DIGESTIVE_TRACT_DEVELOPMENT	1.15	0.43342
GO_MYOSIN_V_BINDING	1.15	0.433315
GO_REGULATION_OF_MESONEPHROS_DEVELOPMENT	1.15	0.433261
GO_SECONDARY_ACTIVE_TRANSMEMBRANE_TRANSPORTER_ACTIVITY	1.15	0.433457
GO_OXIDOREDUCTASE_ACTIVITY_ACTING_ON_THE_CH_CH_GROUP_OF_DONORS_NAD_OR_NADP_AS_ACCEPTOR	1.15	0.433966
GO_NEGATIVE_REGULATION_OF_CHEMOTAXIS	1.14	0.434619
REACTOME_INTEGRATION_OF_ENERGY_METABOLISM	1.14	0.434424
GO_MICROTUBULE_BUNDLE_FORMATION	1.14	0.434386
GO_GOLGI_VESICLE_TRANSPORT	1.14	0.434486
GO_SCHWANN_CELL_DEVELOPMENT	1.14	0.435609
E4BP4_01	1.14	0.436111
GO_RENAL_SYSTEM_VASCULATURE_DEVELOPMENT	1.14	0.436021
GO_T_HELPER_1_TYPE_IMMUNE_RESPONSE	1.14	0.436727
GO_REGULATION_OF_LEUKOCYTE_DIFFERENTIATION	1.14	0.437158
GO_SMOOTHENED_SIGNALING_PATHWAY	1.14	0.436983
GO_REGULATION_OF_ENDOPLASMIC_RETICULUM_STRESS_INDUCED_INTRINSIC_APOPTOTIC_SIGNALING_PATHWAY	1.14	0.436768
TGCTTTG_MIR330	1.14	0.437442
GO_CALCIUM_DEPENDENT_CELL_CELL_ADHESION_VIA_PLASMA_MEMBRANE_CELL_ADHESION_MOLECULES	1.14	0.437425
GO_REGULATION_OF_CALCIUM_ION_TRANSMEMBRANE_TRANSPORT	1.14	0.437344
REACTOME_G_BETA_GAMMA_SIGNALLING_THROUGH_PLC_BETA	1.14	0.437154
GFI1_01	1.14	0.437451
MYOD_Q6_01	1.14	0.437778
GO_CALCIUM_ION_TRANSMEMBRANE_TRANSPORTER_ACTIVITY	1.14	0.437683
GO_REGULATION_OF_PEPTIDE_SECRETION	1.14	0.437506
GO_POLYOL_METABOLIC_PROCESS	1.14	0.438109
GO_CYSTEINE_TYPE_ENDOPEPTIDASE_REGULATOR_ACTIVITY_INVOLVED_IN_APOPTOTIC_PROCESS	1.14	0.43885
GO_AMMONIUM_ION_METABOLIC_PROCESS	1.14	0.43969
FOXM1_01	1.14	0.439525
GO_KINASE_REGULATOR_ACTIVITY	1.14	0.440243
REACTOME_L1CAM_INTERACTIONS	1.14	0.440496
GO_RESPONSE_TO_NUTRIENT	1.14	0.440735
GO_RESPONSE_TO_COPPER_ION	1.14	0.441089
TAL1ALPHAE47_01	1.14	0.441298
GO_REGULATION_OF_ODONTOGENESIS	1.14	0.441591
GO_ENDOTHELIAL_CELL_MIGRATION	1.14	0.44155
GO_NEGATIVE_REGULATION_OF_SIGNAL_TRANSDUCTION_IN_ABSENCE_OF_LIGAND	1.14	0.441563
GO_POSITIVE_REGULATION_OF_CELLULAR_RESPONSE_TO_INSULIN_STIMULUS	1.14	0.441356
REACTOME_NEUROTRANSMITTER_RECEPTOR_BINDING_AND_DOWNSTREAM_TRANSMISSION_IN_THE_POSTSYNAPTIC_CELL	1.14	0.441773
GO_PEPTIDE_CATABOLIC_PROCESS	1.14	0.442013
GO_POSITIVE_REGULATION_OF_PROTEIN_DEACETYLATION	1.14	0.442328
POU1F1_Q6	1.14	0.442565
[truncated: 4,227 more rows]

## Sheet: Fig. 6c
		GBM22								GBM22AR
	ACADSB	0.944495	1.01597	1.01908	1.02261	1.07386	0.978232	0.92872	1.025	1.74659	1.80075	1.84194	1.77678
	ACADVL	0.979542	0.978898	0.974668	1.07	0.975918	0.99273	0.921708	1.11986	1.90115	1.71423	1.78192	1.67617
	CPT1C	0.95061	0.902675	0.981183	1.18773	0.938391	0.872122	1.0996	1.11123	1.59294	2.08784	1.79292	1.4974
	ACAD10	0.966759	1.02634	0.873245	1.15413	1.13185	0.925873	0.949174	1.00534	1.73873	1.59823	1.61729	1.60255
	ECH1	1.00081	0.982647	0.977548	1.04019	1.01453	1.02186	0.940739	1.02535	1.6163	1.71826	1.7388	1.56409
	ETFDH	1.01136	0.981707	0.954599	1.05509	0.99346	1.05638	0.967502	0.984868	1.46829	1.36774	1.38671	1.26589
	HADHB	0.96676	0.994951	1.00013	1.0395	0.985983	1.06401	0.94646	1.00712	1.82861	1.7308	1.81039	1.62348
	PPARD	0.922449	1.00486	1.03801	1.03932	1.03412	0.892571	1.02653	1.0554	0.981581	1.0125	1.07417	0.979346
	CD36	1.34928	0.626212	1.70572	0.693859	1.06301	0.785793	1.1636	1.02884	3.35765	2.76499	3.05208	3.17391

## Sheet: Fig. 6d
		GBM22-1	GBM22-2	GBM22-3	GBM22-4	GBM22-5	GBM22AR-1	GBM22AR-2	GBM22AR-3	GBM22AR-4	GBM22AR-5
	AcCa	1.00637	0.980512	1.07925	0.893691	1.04018	5.14755	5.38855	4.88562	5.48506	5.32061
	Cer	1.00674	0.931402	1.09259	1.07454	0.894736	1.51886	1.55952	1.47526	1.46965	1.43768
	CerG1	0.915411	1.09826	1.02627	1.12016	0.8399	0.886413	0.846763	0.828248	0.67652	0.737467
	CerG2	0.924764	1.06236	1.19919	1.04811	0.765564	0.366744	0.320684	0.391964	0.300367	0.325999
	CerG3	0.892606	0.984431	1.39888	0.861882	0.862205	0.584561	0.409634	0.743114	0.504038	0.555974
	CerP	1.05756	0.854762	1.49083	0.545016	1.05182	0.271844	0.306619	0.289839	0.350715	0.249777
	ChE	1.10397	0.967663	0.95942	1.07094	0.898007	1.75021	1.54881	1.90823	1.88841	1.71337
	DG	1.10734	0.763906	0.941474	1.09574	1.09154	0.434404	0.387796	0.441541	0.498429	0.469675
	LPC	1.2463	0.898189	1.06766	0.843995	0.943857	1.78328	2.12315	1.83821	2.1761	2.05325
	LPE	1.66567	0.874768	0.778823	1.00638	0.674362	3.28139	3.71075	3.07675	3.41812	3.3692
	LPI	1.46204	0.990304	1.22275	0.638373	0.686527	2.59091	1.30332	3.23421	2.81969	2.76583
	LPS	2.17284	1.00682	1.04486	0.261544	0.513935	1.48883	0.75226	2.00722	1.92532	1.88078
	PC	0.942467	1.01513	0.989208	1.01454	1.03865	0.997043	1.03986	0.969562	0.972201	0.966538
	PE	0.952376	0.992093	0.963507	1.02839	1.06363	0.84751	0.884857	0.814423	0.815478	0.861478
	PG	0.924688	1.027	0.935953	1.0159	1.09645	1.12618	1.15294	1.09657	1.12004	1.10232
	PI	0.913981	1.02362	1.071	1.04233	0.949066	0.780338	0.689466	0.889771	0.713906	0.698458
	PS	1.07625	1.09645	1.06285	0.800098	0.964343	0.58857	0.537965	0.781221	0.677198	0.644481
	SM	1.00134	1.12265	1.10987	1.00397	0.762158	0.435983	0.527265	0.443686	0.424618	0.469821
	So	0.964518	0.806204	1.12709	0.931247	1.17094	0.304388	0.397478	0.393686	0.406977	0.310129
	TG	1.1129	0.972459	1.00615	0.973355	0.935141	1.12123	1.03299	1.16705	1.17107	1.16512

## Sheet: Fig. 6e
			GBM22					GBM22AR
		AcCa(14:0)+H	1.1	1.08	1.1	0.787	0.936	2.49	2.51	2.4	2.74	2.48
		AcCa(15:0)+H	0.993	1.89	0.631	0.857	0.631	2.94	3.15	3.5	3.3	3.61
		AcCa(16:0)+H	1.05	0.949	1.08	0.907	1.02	6.45	6.71	6.19	7.05	6.94
		AcCa(16:1)+H	0.999	1.01	1.06	0.897	1.04	4.02	4.2	4	4.3	4.25
		AcCa(17:0)+H	0.904	0.899	0.951	0.735	1.51	5.34	5.78	5.03	5.52	5.15
		AcCa(18:0)+H	0.905	1.01	1.14	0.983	0.965	5.44	6.12	5.06	5.79	5.49
		AcCa(18:1)+H	1.05	0.933	1.08	0.821	1.12	4.35	4.17	4.18	4.51	4.33
		AcCa(18:2)+H	1.27	0.76	0.997	0.907	1.07	8.53	8.97	6	7.82	8.5
		AcCa(20:4)+H	0.879	0.947	1.03	0.98	1.17	2.83	3.11	2.99	3.25	3

## Sheet: Fig. 6f
		LOG2(FC)	-LOG10(P)
	AcCa	3.55921	8.0322
	Cer	1.74755	7.39106
	CerG1	0.835894	3.70912
	CerG2	-0.37618	2.39645
	CerG3	0.342328	1.44732
	CerP	-0.57192	1.51232
	ChE	1.97314	8.44637
	DG	-0.0111	0.025584
	LPC	2.16591	6.2361
	LPE	2.90947	6.47777
	LPI	2.51634	3.94469
	LPS	1.85044	2.65708
	PC	1.1453	5.85944
	PE	0.915887	4.85046
	PG	1.31919	6.22791
	PI	0.755078	5.04354
	PS	0.528778	3.01689
	SM	0.057119	0.193612
	So	-0.2988	1.09892
	TG	1.33909	7.77069

## Sheet: Fig. 6h
	GBM22
	DMSO	Alisertib 10 μM	Etomoxir 100 μM	Combination
	97.9191	58.4978	60.2544	38.842
	102.995	59.1443	65.3437	34.6673
	101.055	58.7916	65.7202	33.9922
	98.0311	55.4794	66.9786	27.1313
	GBM22AR
	DMSO	Alisertib 30 μM	Etomoxir 100 μM	Combination
	102.247	41.1929	50.849	22.37
	102.755	41.4973	52.3992	22.7685
	96.9506	43.1124	53.4596	21.5067
	98.0474	38.2024	54.6265	19.1095
	SF188
	DMSO	Alisertib 20 nM	Etomoxir 100 μM	Combination
	91.3142	63.4157	67.4228	14.3782
	101.776	64.2621	69.7686	13.9332
	101.989	65.1069	74.5785	14.3105
	104.921	63.3619	72.5474	11.0764
	SF188AR
	DMSO	Alisertib 1 μM	Etomoxir 100 μM	Combination
	96.8575	34.5201	32.5478	20.8617
	109.762	39.3583	47.0732	20.5312
	95.243	39.0876	52.1743	18.8541
	98.1372	39.3014	55.6661	13.3914

## Sheet: Fig. 6i
	Time (minutes)	GBM22					GBM22 + Alisertib 1uM					GBM22 + Etomoxir 10 uM					GBM22 + Combination
	1.41466	199.181	138.757	180.793	166.846	226.738	278.356	243.843	242.006	241.484	247.386	221.511	209.645	209.622	210.36	164.609	203.722	187.287	161.183	193.235	176.968
	10.2565	198.817	138.071	176.366	160.103	223.628	276.283	241.353	243.549	242.7	246.673	213.692	201.961	201.592	204.519	156.998	193.859	175.11	149.742	182.549	164.377
	19.1015	194.249	140.309	176.186	158.868	223.829	276.448	239.695	243.801	241.313	243.753	209.145	199.059	198.715	197.999	155.921	189.363	168.686	147.099	175.877	158.438
	28.0751	84.0897	60.864	55.5838	79.1833	116.368	168.485	141.211	140.358	139.099	141.91	105.07	98.4222	105.477	106.307	82.6901	107.918	93.343	82.018	97.7431	83.5083
	36.9367	86.5188	58.8614	65.0023	76.3293	114.886	156.954	140.031	136.584	132.622	138.647	102.525	97.987	100.662	109.09	83.7282	106.894	92.0003	82.237	96.869	83.9821
	45.7892	87.8693	63.2821	66.6748	78.4847	117.736	156.658	133.654	139.456	132.589	137.813	108.113	102.267	104.947	111.453	85.745	109.977	95.2644	84.3931	99.1022	85.7493
	54.7795	382.651	250.584	343.95	321.146	427.262	498.91	438.267	432.228	449.703	458.684	418.041	412.48	414.343	425.505	326.174	366.934	331.325	288.35	360.625	292.696
	63.651	376.818	260.097	346.133	304.517	394.016	471.841	419.677	418.709	427.982	428.943	403.652	392.159	394.996	395.702	301.557	352.293	317.26	276.892	336.867	272.574
	72.472	355.21	257.105	339.125	294.788	379.961	450.261	395.424	392.491	406.9	410.036	373.448	361.943	362.084	364.956	279.272	323.959	291.56	251.463	300.31	246.506
	81.461	41.9703	26.9214	19.6517	37.1677	55.0832	75.6968	67.8226	65.9425	67.92	68.2881	68.7088	59.9778	65.8354	64.5079	50.0904	62.677	57.9096	47.9491	57.8507	56.2603
	90.2872	46.9485	28.3813	18.4197	41.7834	62.9927	81.9745	74.2439	78.8948	78.4403	76.532	73.6813	67.0104	71.398	76.7891	59.6608	67.4782	60.581	53.4141	64.5664	61.9875
	99.2146	43.7573	25.9266	17.5064	39.176	59.9314	77.4733	68.8889	76.6165	74.3897	71.4997	67.8286	63.2547	68.1477	72.3232	54.6273	66.3433	58.6004	51.2182	60.4067	57.8222

## Sheet: Fig. 6j
	SF188	siNT				siAURK-2				siAURK-4				siAURK-T
	DMSO	109.569	89.791	89.033	111.607	48.1021	48.1121	34.5677	25.8362	83.3627	75.148	51.3707	65.8787	52.0437	51.7211	37.9263	44.1745
	Etomoxir	58.5953	50.2553	70.8205	76.8475	9.66672	12.546	24.9774	23.4112	36.674	37.6889	53.3994	68.8572	29.5688	23.5517	35.3393	35.3565

## Sheet: Fig. 6k
		siNT							siCPT1A
	DMSO	117.478	107.202	86.6107	66.8325	121.357	113.676	86.843	86.9456	71.3541	55.8917	45.5757	70.8445	63.149	57.0406	52.4431
	Ali 20 nM	49.7918	40.7008	62.0062	62.6159				39.5125	30.0408	40.945	44.6183
