# Supplementary material for: Aurora kinase A inhibition reverses the Warburg effect and elicits unique metabolic vulnerabilities in glioblastoma
Source: Nat Commun. 2021 Sep 1;12:5203. doi: 10.1038/s41467-021-25501-x (PMC8410792; doi:10.1038/s41467-021-25501-x)
Supplement: Supplementary file 4 — Source Data [file 41467_2021_25501_MOESM4_ESM.zip › Source Data/Figure 7.xlsx]

## Sheet: Fig. 7a
	Days	Vehicle									Alisertib								Etomoxir								Combination
	3	192.7	241.2	243.3	149.3	220.5	149.5	228.6	260.1	186.3	131.1	138.5	206.7	167.2	138.5	118		138.5	192.7	179.2	104	79.5	53.1	259.8	83.3	122.9	303.4	268.5	108.5	361.3	221.2	206.7	155.3	285.3	209.1
	4	206.7	192.7	199.1	179.2	199.8	118	236	259.8	124.5	118.3	167.2	228.6	199.8	167.2	173.2		166.2	186.3	179.9	236	167.2	149.5	221.2	128	173.2	144	228.6	128	158.7	221.2	199.8	163.9	192.7	185.2
	6	236	206.7	221.2	424.8	221.2	227	250.7	206.7	173.4	147.5	236	267.7	244.1	128	331.5	95.4	113.3	228.6	244.1	268.5	167.2	108.5	169	199.8	310.4	144	185.2	90.3	86.7	199.8	149.5	228.6	206.7	244.1
	7	206.7	285.5	341.3	426.2	351.3	199.7	192.7	206.7	199.1	124.5	155.1	155.7	243.3	161.3	192.7	155.3	161.3	221.2	206.7	213.6	144	192.7	179.2	161.3	234.3	138.5	186.3	91.2	108.5	91.8	161.3	128	259.8	90.3
	10	351.3	268.5	173.4	221.2	234.3	228.6	361.3	322	233	151.7	165.2	206.7	311.1	206.7	268.5	138.5	122.9	161.3	149.5	252	228.6	199.8	128	138.5	303.4	75.9	144	133.1	99.7	128	138.5	127.4	167.2	206.7
	11	382.3	268.5	204.8	351.3	179.9	361.3	221	179.9	244.1	117.8	161.3	161.3	161.3	179.9	206.7	161.3	99.7	161.3	179.9	236.2	213.9	179.2	351.3	144	128	87.2	128	99.7	75.9	99.7	144	161.3	88.5	65.5
	13	351.3	213.9	221.2	294.5	449.6	209.1	351.3	221.2	186.3	122.9	148.1	221.2	179.9	155.1	206.7	144	113.3	186.3	213.6	179.9	252	260.1	179.9	128	252	65.5	83.3	91.2	167.2	173.4	87.2	76.9	99.7	81.9
	14	486	221.2	221.2	275.6	221.2	228.6	294.5	221.2	331.5	127.2	221.2	252	221.2	228.3	173.4	167.2	179.9	144	149.5	199.8	351.3	322	221.2	252	213.9	99.7	128	108.5	75.9	113.3	99.7	71.7	127.4	99.1
	17	498.5	173.4	179.9	221.2	448.7	227.1	151.8	210	186.3	244.1	193.9	275.6	221.2	128	179.9	282.5	199.8	449.6	351.3	128	113.3	144	179.9	161.3	128	56.2	108.5	122.9	161.3	179.9	75.9	99.7	65.5	68
	18	698	268.5	318.8	449.6	261.8	294.5	339.2	285.5	233	308.3	351.3	179.9	128	118	244.1	144	143.4	294.5	415	449.6	161.3	128	128	118	144	40.3	99.7	87.2	144	161.3	87.2	79.5	65.5	65.5
	20	1174.2	238.9	550.9	250.9	309.7	294.5	524.4	351.3	221.2	721	382.3	351.3	215.1	179.9	161.3	268.5	244.1	1024.2	524.4	498.2	221.2	173.4	128	138.5	173.4	62.3	118	87.2	179.9	167.2	75.9	40.3	65.5	128
	21	1024.2	382.3	351.3	1219.8	797.5	813	471.7	351.3	344	668.6	351.3	322	295	221.2	321.2	221.2	179.9	524.4	496.9	850.7	351.3	322	221.2	206.7	260.1	50.4	108.5	87.2	179.9	161.3	62.3	47.8	56.2	42.6
	24	524.4	1951.2	923.1	294.5	322	1363.2	315	221.2	544.2	639.4	268.8	294.5	221.2	199.8	221.2	206.7	303.4	983.6	591.6	829.6	244.1	221.2	221.2	179.9	244.1	65.5	149.5	99.7	42.6	40.3	130	161.3	50.4	37.9
	25	746.6	2810.4	1038.3	244.1	258.1	1464.6	884.2	351.3	330.1	1031.1	317.1	351.3	189.5	244.1	589.9	221.2	206.7	221.2	206.7	221.2	1242.8	1196.8	244.1	221.2	213.6	33.6	18	40.3	65.5	56.2	221.2	206.7	33.2	59.2
	27	2810.4	1024.2	1769.8	351.3	312.6	2391.3	1024.2	351.3	370.1	1161.4	424.8	473.3	221.2	268.5	382.3	258.1	382.3	221.2	206.7	236.2	1433.5	1681.3	351.3	251.7	293.6	18	16.6	59.2	236	227	65.5	47.8	83.1	47.8
	28	1799.3	3365.1	1740.3	236.2	221.2	2016.2	603	268.5	905	1454.4	829.6	524.4	351.3	371.7	397.8	179.2	382.3	206.7	221.2	173.4	1769.8	1708.9	524.4	276.9	331.5	27.7	31.5	22.8	40.3	19.4	59.2	206.7	227	243.3

## Sheet: Fig. 7b
	Vehicle	Alisertib	Etomoxir	Combination
	1799.3	1454.4	206.7	27.7
	3365.1	829.6	221.2	31.5
	1740.3	524.4	173.4	22.8
	236.2	351.3	1769.8	40.3
	221.2	371.7	1708.9	19.4
	2016.2	397.8	524.4	59.2
	603	179.2	276.9	206.7
	268.5	382.3	331.5	227
	905			243.3

## Sheet: Fig. 7c
	Days	Vehicle									Alisertib												Etomoxir									Combination
	6	108.5	47.8	53.2	108.5	87.2	104	75.4	65.5	68.8	91.2	99.7	75.9	99.7	47.8	47.8	99.7	65.5	72.3	99.7	91.2	33.6	87.2	68.8	95.4	99.7	79.3	83.3	95.2	95.4	118	91.2	128	65.5	99.7	128	87.2	113.3	56.2	65.5	75.9	47.8	56.2
	7	99.7	71.7	87.2	117	95.4	104	95.2	118	99.7	87.2	108.5	95.2	128	65.5	95.4	87.2	99.7	79.5	128	65.5	68.8	99.7	65.5	118	99.7	133.1	91.2	138.5	128	108.5	75.9	68.8	65.5	113.3	108.5	91.2	87.2	99.7	59.2	128	122.9	99.7
	10	155.3	252	221.2	192.9	186.3	173.4	268.5	255	228.6	144	113.3	75.9	161.3	199.8	65.5	113.3	122.9	166.2	113.3	128	206.7	144	122.9	108.4	138.5	144	65.5	113.3	108.4	65.5	104	128	99.7	87.2	108.5	99.7	144	75.9	113.3	65.5	59.2	99.7
	11	199.8	119	415	244.1	243.3	221.2	221.2	179.9	65.5	244.1	144	128	144	161.3	133.1	161.3	113.3	128	128	65.5	138.5	179.9	99.7	65.5	111	221.2	161.3	144	65.5	104	65.5	122.9	47.8	87.2	118	128	221.2	161.3	56.2	99.7	87.2	65.5
	12	498.5	322	382.3	128	158.6	221.2	294.5	437.8	403.8	221.2	65.5	128	351.3	87.2	91.2	221.2	244.1	294.5	192.9	99.7	276.9	294.5	65.5	276.9	87.2	179.9	149.5	351.3	268.5	230.4	75.9	221.2	56.2	221.2	167.2	45.1	113.3	56.2	87.2	87.2	75.9	91.2
	15	473.6	563.7	623.1	1161.4	524.4	511	829.6	331.8	312.6	382.3	179.9	331.5	621.5	221.2	188.8	473.3	221.2	144	449.6	698	382.3	394.3	221.2	351.3	161.3	179.9	161.3	832.6	651.4	268.5	221.2	104	179.9	161.3	228.6	221.2	99.7	65.5	128	192.9	128	111
	16	1685.4	850.7	912.6	698	552	351.3	508.8	415	322	322	128	421.6	537.5	449.6	294.5	486	221.2	456.6	655.5	221.2	221.2	524.4	221.2	381.4	179.9	144	128	415	829.6	1126.6	244.1	128	87.2	331.2	186.1	186.3	87.2	118	79.6	128	149.5	155.3
	18	681.7	1639.5	1060.5	943.9	729.7	589.9	2622	2146.3	1290.5	850.7	564.7	371.4	361.3	113.3	437.8	221.2	818.1	779.8	796.4	221.2	206.7	1107.8	825.9	1769.8	797.5	524.4	655.5	221.2	268.5	312.6	95.4	65.5	68.7	206.7	179.9	164.7	113.3	144	449.6	426.2	128	99.7
	19	1044.7	1495.3	1917.3	1516	1982.8	2654.7	1229	1363.2	1040.3	1229	746.6	524.4	1065.2	221.2	829.6	666.6	206.7	392.9	943.9	167.2	206.7	221.2	199.8	192.7	537.5	983.6	906.1	2391.3	1128.2	1828.8	268.7	221.2	213.9	199.8	192.7	331.5	221.2	228.6	322.8	161.3	113.3	179.9

## Sheet: Fig. 7d
	Vehicle	Alisertib	Etomoxir	Combination
	1044.7	1229	221.2	268.7
	1495.3	746.6	199.8	221.2
	1917.3	524.4	192.7	213.9
	1516	1065.2	537.5	199.8
	1982.8	221.2	983.6	192.7
	2654.7	829.6	906.1	331.5
	1229	666.6	2391.3	221.2
	1363.2	206.7	1128.2	228.6
	1040.3	392.9	1828.8	322.8
		943.9		161.3
		167.2		113.3
		206.7		179.9

## Sheet: Fig. 7e
		DMSO			Alisertib
	Citric Acid	0.724615	1.17077	1.10461	0.783077	2.06154	1.6
	Succinic acid	0	0	1	2.42256	1.13685	1.73234
	Malic acid	0.968674	1.144	0.887323	2.41606	1.41725	1.87003
	Glutamic acid	1.40004	0	0.599959	2.88248	3.43457	3.7968
	Glutamine	0.843029	0.761936	1.39504	2.35734	1.82282	1.98304

## Sheet: Fig. 7g
	Days	Vehicle	Alisertib	Etomoxir	Combination
	19	1
	20	1
	20	1		1
	22	1
	23			1
	26	1
	26		1
	26		1
	28		1
	28			1
	29		1
	29		1
	29			1
	29				1
	30				1
	35				1
	40				1
	40				1
	60				1

## Sheet: Fig. 7h
	Days	Vehicle	Alisertib	Etomoxir	Combination
	19	1		1
	19	1		1
	20	1		1
	21	1	1	1
	21	1
	22		1
	22		1
	24		1		1
	25		1		1
	26				1
	26				1
	27				1
	27				1

## Sheet: Fig. 7l
	TUNEL
	Vehicle	Alisertib	Etomoxir	Combination
	1	7	5	14
	3	3	3	25
	3	8	11	11
	6	5	5	26
	4	4	2	17
		5
	Ki67
	Vehicle	Alisertib	Etomoxir	Combination
	64	61	45	24
	59	71	47	23
	69	64	58	22
	88	52	44	14
			47	11
				25
