# Supplementary material for: Aurora kinase A inhibition reverses the Warburg effect and elicits unique metabolic vulnerabilities in glioblastoma
Source: Nat Commun. 2021 Sep 1;12:5203. doi: 10.1038/s41467-021-25501-x (PMC8410792; doi:10.1038/s41467-021-25501-x)
Supplement: Supplementary file 4 — Source Data [file 41467_2021_25501_MOESM4_ESM.zip › Source Data/Figure S1.xlsx]

## Sheet: Fig. S1e
	DMSO	Alisertib
	4.03	0.375
	2.599	0.33
	3.419	0.808
	2.047	0.565
	1.242	0.183

## Sheet: Fig. S1g
	DMSO	Alisertib
	89	25
	56	29
	76	22
	59	23
	69	33

## Sheet: Fig. S1i
	DMSO	Alisertib
	0.465971	0.212116
	2.14055	0.215328
	1.74693	0.212651
	3.53471	0.213408
	3.04624	0.197319
