# Supplementary material for: Aurora kinase A inhibition reverses the Warburg effect and elicits unique metabolic vulnerabilities in glioblastoma
Source: Nat Commun. 2021 Sep 1;12:5203. doi: 10.1038/s41467-021-25501-x (PMC8410792; doi:10.1038/s41467-021-25501-x)
Supplement: Supplementary file 4 — Source Data [file 41467_2021_25501_MOESM4_ESM.zip › Source Data/Figure S10.xlsx]

## Sheet: Fig. S10c
High c-Myc	Low c-Myc
0.918386	0.807355
1.67807	3.1635
0.263034	0.773996
0.378512	0.516015
1.03562	1.18903
1.34483	1.32769
1.18269	0.83996
0.704872	0.807355
0.704872	1.80736
	2.66221
	2.10098
	1.81967
	1.48543
	1.8679
	2.63692
	0.485427
	2.23879
	1.12433
	1.61824
	1.45943
	0.948601
	0.111031
	1.14405
	1.23266
	2.90111
	2.79077
	1.42761
	2.21723
	3.02503
	1.18903
	0.978196
	0.124328
	3.25096
	1.76977
	0.432959
	1.37851
	1.80736
	0.226509
	0.823749
	2
	1.37295
	1.7137
	0.863938
	0.275007
	2.62761
	2.53356
	0.678072
	1.85599
	2.40327
