# Supplementary material for: Aurora kinase A inhibition reverses the Warburg effect and elicits unique metabolic vulnerabilities in glioblastoma
Source: Nat Commun. 2021 Sep 1;12:5203. doi: 10.1038/s41467-021-25501-x (PMC8410792; doi:10.1038/s41467-021-25501-x)
Supplement: Supplementary file 4 — Source Data [file 41467_2021_25501_MOESM4_ESM.zip › Source Data/Figure S11.xlsx]

## Sheet: Fig. S11a
		IgG		Myc
	U87	0	0	6.15117e-05	5.61403e-05
	U87AR	1.99175e-06	2.22072e-06	1.80528e-05	2.01281e-05

## Sheet: Fig. S11b
	GBM22-EV	GBM22AR-EV	GBM22-cMyc OE	GBM22AR-cMyc OE
	0.844094	4.062	1.0754	2.87366
	1.06738	4.27986	1.10446	2.6752
		3.95193	1.03406	2.64269
	1.10991	4.28529	0.814204	2.49002

## Sheet: Fig. S11f
	SF188 + siNT	SF188 + siMyc	SF188 + siAurora	SF188 + siMyc+siAurora
	2.3517	4.34014	3.27082	3.41021
	2.3567	4.5529	3.46877	3.54325
	2.93823	4.8174	3.67081	3.7087

## Sheet: Fig. S11g
		G22 + siNT			G22 + siPGC1A
	DMSO	10433.2	10589.9	10552.9	8689.8	8424.36	9245.04
	Ali 1uM	30820.9	24848	33597.1	24468.4	25127.3	24838.8
	Ali 5uM	34916.3	30279.1	35997.4	23421.7	22175.6	22256.6

## Sheet: Fig. S11h
		GBM22-EV			GBM22-cMyc OE
	DMSO	1	0.988095	1.01667	1	1.02518	1.02698
	Alisertib 1uM	1.83571	1.8381	1.84286	1.53237	1.52698	1.52158
	Alisertib 5uM	2.03571	2.02857	2.03571	1.57554	1.58453	1.60252
