# Supplementary material for: Aurora kinase A inhibition reverses the Warburg effect and elicits unique metabolic vulnerabilities in glioblastoma
Source: Nat Commun. 2021 Sep 1;12:5203. doi: 10.1038/s41467-021-25501-x (PMC8410792; doi:10.1038/s41467-021-25501-x)
Supplement: Supplementary file 4 — Source Data [file 41467_2021_25501_MOESM4_ESM.zip › Source Data/Figure S12.xlsx]

## Sheet: Fig. S12a
	Citric Acid	U87			U87AR
	M+0	0.151375	0.149683	0.153948	0.317626	0.328484	0.341956
	M+1	0.017894	0.01754	0.017343	0	0	0
	M+2	0.441336	0.440686	0.437403	0.2778	0.263803	0.270453
	M+3	0.061714	0.061676	0.064163	0.124272	0.139115	0.124124
	M+4	0.17441	0.176257	0.173561	0.098422	0.08885	0.091667
	M+5	0.116004	0.116246	0.116147	0.156892	0.15815	0.15026
	M+6	0.037266	0.037912	0.037436	0.024988	0.021597	0.021539
	Malic Acid	U87			U87AR
	M+0	0.57034	0.56993	0.570021	0.501391	0.510441	0.518525
	M+1	0	0	0	0	0	0
	M+2	0.216513	0.220135	0.219658	0.135277	0.121554	0.125699
	M+3	0.153848	0.151587	0.15103	0.297097	0.309752	0.295698
	M+4	0.0593	0.058348	0.059292	0.066234	0.058253	0.060079
	Oxoglutaric Acid	U87			U87AR
	M+0	0.602899	0.611766	0.609275	0.633437	0.665918	0.641475
	M+1	0	0	0	0	0	0
	M+2	0.219897	0.213957	0.216191	0.172115	0.165376	0.17064
	M+3	0.056912	0.057658	0.054308	0.061993	0.05645	0.062923
	M+4	0.079455	0.075631	0.08033	0.077363	0.063524	0.070928
	M+5	0.040837	0.040988	0.039896	0.055092	0.048732	0.054033
	Fumaric Acid	U87			U87AR
	M+0	0.572814	0.550646	0.572544	0.526039	0.533584	0.549726
	M+1	0	0.025478	0	0	0	0
	M+2	0.221473	0.214711	0.225033	0.121554	0.119509	0.12201
	M+3	0.148596	0.146006	0.147011	0.283817	0.291368	0.271768
	M+4	0.057117	0.063158	0.055411	0.06859	0.055539	0.056496
	L-Glutamic Acid	U87			U87AR
	M+0	0.719783	0.722822	0.726173	0.597349	0.580849	0.579796
	M+1	0	0	0	0	0	0
	M+2	0.198851	0.197658	0.196795	0.208428	0.211852	0.211959
	M+3	0.034708	0.033477	0.032608	0.053182	0.056422	0.058958
	M+4	0.037119	0.036443	0.035396	0.090469	0.095358	0.096191
	M+5	0.009538	0.009599	0.009028	0.050572	0.055519	0.053096
	L-Aspartic Acid	U87			U87AR
	M+0	0.676056	0.681012	0.680322	0.579253	0.556619	0.560327
	M+1	0	0	0	0	0	0
	M+2	0.223192	0.219191	0.216244	0.200109	0.208281	0.205874
	M+3	0.08374	0.084025	0.087691	0.155755	0.166631	0.167696
	M+4	0.017011	0.015773	0.015742	0.064883	0.068468	0.066103

## Sheet: Fig. S12b
	Pyruvic Acid	U87			U87AR
	M+0	0.061527	0.033323	0.024312	0.192451	0.232247	0.17282
	M+1	0	0.002723	0.00188	0	0	0
	M+2	0.03152	0.034084	0.033184	0.028728	0.025176	0.03399
	M+3	0.906953	0.92987	0.940624	0.778821	0.742577	0.79319
	Lactic Acid	U87			U87AR
	M+0	0.0140638	0.013211	0.010812	0.04491	0.057003	0.038161
	M+1	0.0016463	0.001494	0.001528	0	0	0
	M+2	0.0356624	0.035335	0.036351	0.033044	0.033817	0.033081
	M+3	0.948627	0.949961	0.951309	0.922046	0.90918	0.928759

## Sheet: Fig. S12c
	Citric Acid	U87			U87AR
	M+0	0.162325	0.159774	0.165637	0.447492	0.445429	0.451102
	M+1	0.07379	0.073753	0.073012	0.036086	0.037232	0.035802
	M+2	0.155659	0.153169	0.154829	0.080878	0.081433	0.07968
	M+3	0.106916	0.105664	0.10329	0.095549	0.096158	0.095372
	M+4	0.386325	0.387576	0.389965	0.164352	0.165798	0.161924
	M+5	0.108689	0.113783	0.107366	0.170971	0.168978	0.1709
	M+6	0.006296	0.006281	0.005901	0.004672	0.004973	0.005221
	Malic Acid	U87			U87AR
	M+0	0.178492	0.177144	0.177045	0.542254	0.53858	0.542709
	M+1	0.076569	0.074115	0.075179	0.037118	0.039086	0.035605
	M+2	0.175847	0.178759	0.17816	0.094234	0.094676	0.09359
	M+3	0.06548	0.065551	0.064162	0.050651	0.050857	0.051861
	M+4	0.503611	0.504431	0.505453	0.275742	0.276802	0.276235
	Oxoglutaric Acid	U87			U87AR
	M+0	0.092027	0.093583	0.094801	0.308593	0.305573	0.310929
	M+1	0.049496	0.046687	0.046656	0.032233	0.033027	0.030141
	M+2	0.046573	0.042987	0.043613	0.036991	0.036199	0.037828
	M+3	0.180308	0.176039	0.178227	0.131325	0.133226	0.130586
	M+4	0.02474	0.02313	0.024886	0.018026	0.017598	0.017675
	M+5	0.606856	0.617573	0.611816	0.472833	0.474376	0.472841
	Fumaric Acid	U87			U87AR
	M+0	0.168373	0.177484	0.177921	0.552101	0.54845	0.545807
	M+1	0.0744	0.075656	0.069716	0.037798	0.038261	0.035074
	M+2	0.179298	0.175285	0.171522	0.104906	0.100719	0.091562
	M+3	0.068883	0.068849	0.062788	0.051637	0.052345	0.052537
	M+4	0.509046	0.502727	0.518053	0.253558	0.260225	0.27502

## Sheet: Fig. S12d
	Citric Acid	U87			U87AR
	M+0	0.976508	0.97315	0.977026	0.826254	0.857991	0.833549
	M+1	0	0	0	0	0	0
	M+2	0.023209	0.02625	0.022619	0.16682	0.13716	0.159817
	M+3	0.000283	0.000257	0.000224	0.002381	0.001952	0.002756
	M+4	0	0.000343	0.00013	0.004057	0.002711	0.003606
	M+5	0	0	0	0.000488	0.000185	0.000271
	M+6	0	0	0	0	0	0
	Malic Acid	U87			U87AR
	M+0	0.993355	0.993741	0.99366	0.964583	0.970608	0.967824
	M+1	0	0	0	0	0	0
	M+2	0.006502	0.006136	0.006191	0.033645	0.028031	0.030879
	M+3	0.000143	0.000123	0.00015	0.001772	0.001361	0.001297
	M+4	0	0	0	0	0	0
	Oxoglutaric Acid	U87			U87AR
	M+0	0.989721	0.988014	0.988346	0.914921	0.930742	0.916629
	M+1	0	0	0	0	0	0
	M+2	0.009039	0.010703	0.010562	0.080644	0.066287	0.07977
	M+3	0.000294	0	0	0.00211	0.001562	0.001524
	M+4	0.000945	0.001283	0.001091	0.002325	0.001409	0.002078
	M+5	0	0	0	0	0	0
	L-Acetylcarnitine	U87			U87AR
	M+0	0.960304	0.96009	0.956581	0.748085	0.798319	0.746552
	M+1	0	0	0	0	0	0
	M+2	0.039696	0.03991	0.043419	0.251915	0.201681	0.253448
	M+3	0	0	0	0	0	0
	M+4	0	0	0	0	0	0
	M+5	0	0	0	0	0	0
	M+6	0	0	0	0	0	0
	M+7	0	0	0	0	0	0
	M+8	0	0	0	0	0	0
	M+9	0	0	0	0	0	0
	cis-Aconitic Acid	U87			U87AR
	M+0	0.976418	0.976364	0.975718	0.835116	0.877751	0.840893
	M+1	0	0	0	0	0	0
	M+2	0.023582	0.023636	0.024282	0.155976	0.117328	0.152126
	M+3	0	0	0	0.004592	0.001718	0.002613
	M+4	0	0	0	0.004316	0.003203	0.004369
	M+5	0	0	0	0	0	0
	M+6	0	0	0	0	0	0
	L-Aspartic Acid	U87			U87AR
	M+0	0.993332	0.992262	0.99322	0.973225	0.977489	0.976178
	M+1	0	0	0	0	0	0
	M+2	0.006668	0.007738	0.00678	0.024703	0.021554	0.022018
	M+3	0	0	0	0.002073	0.000957	0.001804
	M+4	0	0	0	0	0	0
	L-Glutamic Acid	U87			U87AR
	M+0	0.991599	0.989829	0.99052	0.915867	0.934005	0.921083
	M+1	0	0	0	0	0	0
	M+2	0.008133	0.009842	0.009066	0.08011	0.063044	0.075345
	M+3	0.000114	0.000226	0.000244	0.002398	0.001778	0.002071
	M+4	0.000154	0.000103	0.000171	0.001625	0.001173	0.001501
	M+5	0	0	0	0	0	0
