# Supplementary material for: Aurora kinase A inhibition reverses the Warburg effect and elicits unique metabolic vulnerabilities in glioblastoma
Source: Nat Commun. 2021 Sep 1;12:5203. doi: 10.1038/s41467-021-25501-x (PMC8410792; doi:10.1038/s41467-021-25501-x)
Supplement: Supplementary file 4 — Source Data [file 41467_2021_25501_MOESM4_ESM.zip › Source Data/Figure S13.xlsx]

## Sheet: Fig. S13a
	log2(fc)	-log10(p)
HAPLN1	-4.70967	5.73233
TAGLN	-3.56613	6.5071
CTGF	-3.05589	5.96622
LOC100507127	-2.76841	5.28779
ANKRD1	-2.74392	5.93295
MIR1204	-2.59533	5.7671
SNAR-F	-2.49573	4.66516
TRAV38-1	-2.41329	4.14612
PLAC8	-2.4089	4.42281
LMCD1	-2.32505	5.18094
AMTN	-2.31854	4.56587
CXCL14	-2.28325	5.00243
DDAH1	-2.22563	4.84302
TSPAN2	-2.18634	4.7613
MX2	-2.17166	5.49167
POSTN	-2.16732	4.73629
CYR61	-2.04424	4.88041
MYBL2	-2.03374	4.90763
HIST1H4C	-2.01743	4.14795
GBP1	-1.98585	4.28031
ADAM19	-1.98477	4.95053
ODZ2	-1.94128	4.77448
SLC6A17	-1.93717	4.15808
COL8A1	-1.91349	5.111
F2RL2	-1.87198	3.9697
PSAT1	-1.85917	5.06829
HIST1H2BM	-1.83387	3.66782
ANXA8L1	-1.82784	4.72428
SULF1	-1.82754	4.51529
IFI44L	-1.82566	4.99418
ADAMTS6	-1.81901	4.2265
ELOVL2	-1.81343	4.83399
CDKL1	-1.80953	3.04781
CENPE	-1.80522	3.91732
HIST1H3I	-1.80028	4.37965
COL11A1	-1.77482	5.02585
ADAMTS12	-1.77078	3.43845
DIAPH3	-1.7543	4.83855
TNFSF10	-1.72507	4.46444
MIR4450	-1.7088	4.71728
TOX	-1.69048	4.8895
ALDH1L2	-1.658	4.84338
CNN2	-1.6539	4.63039
HIST1H3F	-1.65147	3.65986
ADAMTS1	-1.63516	4.07333
	-1.63285	3.46182
COL1A1	-1.6319	4.25509
PLK1	-1.61071	4.7599
GPR126	-1.58975	3.33898
OAS1	-1.58018	4.19554
ALG10	-1.57872	3.24102
AMIGO2	-1.57851	3.95197
GPAT2	-1.57784	4.05342
LOC541471	-1.5715	2.73134
MFAP5	-1.56217	4.19593
RNU5F-1	-1.55942	2.96652
RBMS3	-1.55148	4.64961
MIR3194	-1.55041	3.93968
HIST1H3B	-1.54537	4.31056
EXO1	-1.54435	3.79734
HNRNPA3	-1.53589	4.48491
XAF1	-1.53573	4.40888
MCM10	-1.52924	4.44938
MEST	-1.52914	3.75143
NRG1	-1.52677	4.26391
WNT5B	-1.51707	3.79142
COL4A1	-1.51608	4.16206
LOC100507101	-1.51055	4.43715
LINC00478	-1.50421	3.42595
CDCA7	-1.49299	4.49311
GINS1	-1.48671	4.47751
SNORD75	-1.48162	2.52958
LOC100288637	-1.47818	3.69718
MIR3138	-1.47537	4.40536
SKA3	-1.47507	4.01056
OASL	-1.47478	4.23036
JAG1	-1.47239	4.46215
MAD2L1	-1.47173	3.36616
CDC20	-1.46331	4.28417
SEMA7A	-1.46152	4.35752
MIR4297	-1.46056	2.46216
SHCBP1	-1.45877	3.71526
ZNF469	-1.44794	4.10416
HIST4H4	-1.44783	3.09133
FST	-1.44487	3.7842
FAM25A	-1.44157	3.96555
SLC7A5	-1.44032	4.09444
SPC25	-1.4382	3.45523
EFNB2	-1.4376	4.47793
GPR63	-1.43642	3.57397
FAM83D	-1.43137	3.54009
KIF23	-1.43084	3.41874
HIST1H1B	-1.42702	3.21381
MX1	-1.42549	4.01344
CCDC80	-1.424	4.42692
EPSTI1	-1.42282	3.78885
GALNT3	-1.42149	3.59231
HIST1H4D	-1.42082	4.02007
C11orf82	-1.41599	3.12171
LOC100507439	-1.40784	3.43133
RACGAP1	-1.39347	3.67843
PLK2	-1.38967	3.88419
ALPK2	-1.38844	4.06756
ISG15	-1.3884	3.62429
SNORD49B	-1.38327	1.79918
AJUBA	-1.37962	3.56587
CENPK	-1.37688	3.68767
LOC100507420	-1.37265	4.11184
ARHGAP11B	-1.36435	4.16797
NOX4	-1.3636	3.82347
PLK4	-1.36323	3.98617
F3	-1.36241	4.08296
SLC38A5	-1.36217	3.83251
HIST1H1E	-1.36123	3.4937
VCAN	-1.36024	4.22738
HIST1H2AB	-1.35852	2.82252
MIR181B2	-1.34624	3.01833
HIST2H2BA	-1.34544	4.03461
GALNT13	-1.34433	4.24291
IFIT3	-1.3422	4.27756
CALB1	-1.34045	3.24614
DEPDC1B	-1.32797	3.97238
COL12A1	-1.32554	4.16307
SGOL1	-1.32308	2.42157
AGTR1	-1.30681	3.86121
LMNB1	-1.30501	3.86786
CCNA2	-1.30485	4.1389
SAMHD1	-1.30117	3.78989
CNN1	-1.28815	3.8618
MIR4780	-1.28771	2.32519
ROS1	-1.28607	3.13976
HOXD-AS2	-1.28441	2.51694
FKBP5	-1.28381	3.68194
NPR3	-1.27927	3.76855
PDCD1LG2	-1.2787	3.68508
C1orf61	-1.27864	2.11198
PLSCR1	-1.2776	3.53066
LOC100292680	-1.27638	3.59965
RSAD2	-1.2731	3.74413
BUB1	-1.27298	2.91798
TMPO	-1.27265	3.70914
CDY2B	-1.27066	1.86007
TRIP13	-1.26696	4.10098
PRR11	-1.26571	3.65014
ALDH2	-1.26523	3.26372
OAS2	-1.26214	3.91241
BORA	-1.26142	3.58359
HIST2H2AB	-1.26097	3.67649
GAGE12J	-1.26068	3.41388
MIR4746	-1.2565	4.04792
OAS3	-1.25321	3.50812
NAF1	-1.25284	4.06618
EDN1	-1.25148	3.52506
ZWINT	-1.24813	3.89597
CLSPN	-1.24276	3.61017
ZNF98	-1.24092	3.63371
SLC7A5P1	-1.23989	2.79928
SDPR	-1.23921	4.06515
TRIM14	-1.23183	3.54151
IGKV1D-12	-1.22794	1.44898
VGLL3	-1.22586	3.41602
SNHG4	-1.21586	2.80313
POLQ	-1.21499	4.07414
IFIT1	-1.21497	3.91285
TICRR	-1.21433	4.03752
GPR65	-1.21363	3.84206
SAMD9	-1.21192	4.05477
IFIH1	-1.21121	4.06134
KIAA0101	-1.20991	3.8147
TLR3	-1.20875	3.3851
KIAA1524	-1.20805	3.89393
NSUN5P2	-1.1995	2.15492
HIST1H4L	-1.19794	3.95336
DLGAP5	-1.1929	3.86236
G2E3	-1.18981	2.81871
NDC80	-1.18726	2.87676
MELK	-1.18636	3.21344
NNMT	-1.18632	3.80652
CDC45	-1.18589	3.63557
AURKA	-1.1811	2.10013
ANLN	-1.18092	3.53974
CD3EAP	-1.17747	3.97048
PSIMCT-1	-1.17686	2.29884
FZD2	-1.17606	2.47888
AURKB	-1.1746	3.86617
TTK	-1.17394	3.82084
POLR1E	-1.17357	3.2239
SERPINH1	-1.17307	3.77279
IFITM3	-1.16743	2.1608
IFI44	-1.16199	3.9363
ZNF587	-1.1611	2.38314
ASNS	-1.15994	3.9077
KIF4A	-1.15517	3.89026
DLC1	-1.15335	3.34792
MYC	-1.15277	3.83771
TPX2	-1.15207	3.77555
ORC1	-1.14946	3.36325
LOC100129516	-1.14893	2.01952
LOC646513	-1.14715	2.92734
YBX2	-1.14599	1.94639
CALD1	-1.14587	3.35471
HIST1H1C	-1.14389	3.89736
STAC	-1.14246	3.24162
TNS1	-1.13903	3.47091
KIF2C	-1.13886	3.82865
COL5A2	-1.13504	3.64188
SERPINE1	-1.1334	3.82235
TCOF1	-1.12903	3.87559
SAMD9L	-1.12452	3.76431
LOC100996301	-1.12406	3.80323
SLC7A2	-1.12045	3.06321
HELLS	-1.12008	3.25063
TGFB2	-1.12003	3.37213
TMEM194B	-1.11423	3.60237
CTPS1	-1.11412	3.62611
PBK	-1.11259	3.37657
CENPF	-1.1124	3.24309
SKA1	-1.1121	3.62345
DDX58	-1.11127	3.73217
FOXO6	-1.10984	3.31892
CASC5	-1.109	3.58693
BRIP1	-1.10886	3.41323
CCBE1	-1.10814	3.66321
CREB3L1	-1.10812	3.81594
HIC1	-1.10465	3.30013
MIR3135B	-1.10136	1.78484
PRAMEF13	-1.10135	1.86954
CDK1	-1.09744	3.60983
FBL	-1.09717	3.69537
MATN2	-1.09608	3.25546
BUB1B	-1.09456	3.71391
KCNH1	-1.09398	3.42182
NASP	-1.09342	3.58031
MIR590	-1.09283	1.28183
AMOTL2	-1.0917	3.24227
HOXC8	-1.09143	2.81495
MARCH4	-1.09039	3.51789
SNAR-D	-1.08978	3.72514
C4orf46	-1.08965	2.91851
PCK2	-1.08828	2.63985
NOLC1	-1.08609	3.66326
NR2F2	-1.08596	3.10594
PHGDH	-1.08586	2.91694
FANCI	-1.08568	3.15643
KIF11	-1.08524	3.05442
SPANXC	-1.08516	2.46457
MND1	-1.08273	3.22637
KITLG	-1.08203	3.23179
ZNF587B	-1.0806	3.47816
ERCC2	-1.08008	3.45871
KIF20A	-1.07999	3.52333
SKP2	-1.07959	3.62939
PMS2P1	-1.07959	2.59226
GGCT	-1.07793	2.7407
NCAPH	-1.07584	3.74636
XRCC2	-1.07518	3.23823
AMMECR1	-1.07491	3.40811
PDE3B	-1.07443	3.29792
PM20D2	-1.07211	2.95905
DCUN1D5	-1.06821	3.63123
TUBA3C	-1.06761	1.87109
RNF5P1	-1.06585	2.63056
IFITM1	-1.06417	3.71927
PARPBP	-1.06353	3.31004
TUBB	-1.06223	3.46695
NCAPG	-1.06183	3.02913
TRIM22	-1.05974	3.61976
SPAG5	-1.05688	3.04492
H2AFZ	-1.05577	3.59395
PKP4	-1.05425	3.3028
IGKV3-20	-1.04984	2.41271
MKI67	-1.04929	3.35681
COL4A2	-1.04839	2.86038
CRIM1	-1.0477	3.69088
DEPDC1	-1.04718	2.4472
TMEM236	-1.0456	1.91628
RAD51	-1.04505	2.63716
FRMD6	-1.04487	3.67808
CCND2	-1.04138	3.24225
HIST1H4E	-1.04117	2.69881
MIR143HG	-1.04107	2.00136
RTP4	-1.04095	2.45955
HERC6	-1.04058	3.59639
TMEM123	-1.04026	1.75522
IGLV2-18	-1.03999	1.38454
FSTL3	-1.03944	3.17565
HBA2	-1.03905	2.01218
SLC7A11	-1.03735	3.25697
FANCD2	-1.03711	3.00888
LOC100996584	-1.03545	1.52766
HIST2H2AC	-1.03485	3.5312
KIF20B	-1.03416	3.04824
COL5A1	-1.03415	3.49982
MIR181A2HG	-1.03402	3.22375
CCNF	-1.03198	2.77311
UCK2	-1.03163	3.65306
OR5M8	-1.03131	2.86818
RRM2	-1.0311	3.59892
CKS2	-1.03045	3.42444
MYB	-1.02986	3.2574
IQGAP3	-1.02915	3.05299
FTSJ1	-1.02797	3.21755
LOC100505634	-1.02663	3.53194
LOC100652780	-1.02632	2.06181
TMEM48	-1.02393	3.42631
C12orf36	-1.02381	1.34773
DDX60L	-1.02372	3.5318
NID1	-1.02309	3.59416
DSC3	-1.02213	3.6508
MTHFD1L	-1.0189	3.55391
ASPM	-1.01767	3.28559
PDLIM7	-1.01673	2.77437
KCNIP1	-1.01646	2.84347
TUFT1	-1.01484	3.01897
WDHD1	-1.01399	3.50034
FANCA	-1.01055	3.40648
NCAPG2	-1.01053	3.48062
LOC100506310	-1.00948	3.05663
SNHG3	-1.0082	3.45716
GPM6A	-1.00574	2.12731
KIAA1804	-1.00547	2.47266
DIMT1	-1.00536	2.64881
SSR3	-1.0038	2.68707
RPL21P28	-0.9982	2.09556
ORC6	-0.99795	3.31933
CENPI	-0.99794	3.41831
SH3GL1P2	-0.9972	3.05456
CLTCL1	-0.99582	3.32977
UHRF1	-0.99542	3.57403
INHBA	-0.99541	1.84712
PNPT1	-0.99085	3.47573
CHAF1B	-0.98959	3.55475
TUBA3D	-0.98946	2.39616
PRIM1	-0.9871	2.71001
KNTC1	-0.98662	3.25507
C1QL3	-0.98637	3.15807
KIF18B	-0.98621	3.11562
LOC653075	-0.98562	1.65366
TIMM13	-0.98344	2.88875
FHL3	-0.98286	2.66995
HIST1H2AM	-0.9822	1.94196
AEBP1	-0.98164	1.77738
RAD51AP1	-0.97947	3.47263
IL7R	-0.97801	2.83926
GNG2	-0.97786	2.33736
MCM8	-0.97545	2.24846
ANKRD32	-0.97371	2.81953
MIR3065	-0.97363	3.31837
CHAF1A	-0.97319	3.07765
SLC7A6	-0.97231	2.23568
OR1B1	-0.97204	1.55007
LYAR	-0.9716	2.72542
BCL11A	-0.97102	3.26576
COL2A1	-0.97052	3.32424
ABCE1	-0.97042	3.039
C9orf106	-0.97039	2.33345
GTSE1	-0.96937	3.07733
HIST1H3J	-0.96928	2.68139
SLC15A3	-0.969	1.84182
STAT1	-0.96769	3.49682
SNRPA1	-0.96711	1.96424
LRRC17	-0.96612	3.10194
NFE2L3	-0.96564	3.33188
UBE2C	-0.96516	2.96291
RIMS1	-0.96512	3.23995
CDCA8	-0.96479	3.42486
HIST1H2BN	-0.96474	2.42113
KIF14	-0.96437	2.55188
SLC18B1	-0.96419	2.88019
EIF4B	-0.96246	2.61438
DNA2	-0.96216	2.52733
CCNB1	-0.9618	3.25824
C18orf54	-0.96147	3.17812
SLC25A15	-0.96076	3.02951
CCL21	-0.96031	1.63163
NME1	-0.95925	3.24403
ITGA4	-0.95903	3.41382
LOC100996259	-0.95836	1.10072
COL3A1	-0.95781	3.19225
LGR4	-0.95732	3.35081
MSRB3	-0.95595	2.28015
CENPA	-0.9555	3.41111
CDC7	-0.95459	3.343
SUV39H1	-0.9536	3.27253
LOC100652901	-0.9529	1.25612
ESPL1	-0.9528	3.03908
NOP16	-0.95173	2.56883
TRAV38-2DV8	-0.95129	2.45628
FSTL1	-0.95091	3.27582
POLR3G	-0.95013	2.92517
CCDC99	-0.94899	2.87179
MIR4685	-0.94857	3.44748
IKBIP	-0.94626	2.95976
LOXL3	-0.94601	3.35462
MYO1B	-0.94511	2.78537
BIRC5	-0.94408	2.53468
SLFN11	-0.943	3.18517
TYMS	-0.94008	2.47783
DKC1	-0.93874	3.23639
SLC35G6	-0.93609	1.04054
NUF2	-0.93587	3.32922
NEIL3	-0.93375	2.3136
PAWR	-0.93282	3.30098
PKNOX2	-0.93239	3.15358
NUDCD1	-0.93218	3.41211
IGLV3-1	-0.93123	1.71533
TMCO7	-0.93118	2.86833
ATAD5	-0.93104	2.87865
RRM1	-0.93091	3.32498
SLC1A3	-0.9309	2.8336
HPRT1	-0.93023	3.32795
C11orf70	-0.92815	2.4708
UGT1A1	-0.92701	3.36049
EFEMP1	-0.92662	2.80012
DSG2	-0.9265	2.94736
RFC3	-0.92576	3.14549
SPC24	-0.9249	3.3151
ARHGAP11A	-0.92393	2.71063
SNORD3C	-0.92304	3.28706
MB21D2	-0.92205	3.39194
SLC35G4	-0.92121	2.89944
FKBP14	-0.92034	2.88426
C1orf112	-0.91984	2.6438
LOC100132077	-0.91819	2.46376
LAP3	-0.91699	3.17881
INCENP	-0.91672	3.05132
TOP2A	-0.91583	2.72424
AADAT	-0.9144	2.98881
KIF22	-0.91217	3.37438
SMC2	-0.91202	2.70424
ADCY3	-0.9117	3.29065
USP18	-0.91141	2.34659
TROAP	-0.91032	2.39932
STXBP6	-0.90835	3.36175
CPSF4	-0.90622	3.18459
NLE1	-0.90317	3.03685
HNF4G	-0.90169	3.02216
METTL3	-0.90051	3.07031
LHX9	-0.90011	3.00176
BST2	-0.89854	1.89033
NMI	-0.89851	2.71092
TPM1	-0.89782	3.23256
BZW2	-0.89753	2.51065
DTL	-0.89651	3.00414
ZNF701	-0.89575	2.79149
MIR552	-0.89573	3.22726
MATN3	-0.89479	2.5679
CENPJ	-0.89421	2.82895
FAM86C1	-0.89284	1.77291
PSRC1	-0.89246	3.11185
ZNF141	-0.8918	1.11617
ANP32E	-0.89042	2.81486
PCDH10	-0.88977	3.12647
CHRNA5	-0.88748	2.62723
MIR3198-1	-0.88747	2.34811
OLFML2B	-0.88541	3.06642
CENPM	-0.8853	2.5166
GOLGA8C	-0.88486	0.458664
ZNF850	-0.88403	2.85801
EXOSC9	-0.88391	2.75663
SMURF2	-0.8835	2.87691
LYPLA1	-0.88309	2.45392
COL1A2	-0.88236	3.1535
PYCR1	-0.88143	3.181
EIF2AK2	-0.88057	2.95014
ITGB3BP	-0.88036	1.97079
PDSS1	-0.88	3.27356
ADAMTS5	-0.87916	3.17015
MTHFD2	-0.87907	3.08677
CDC25A	-0.87841	2.93832
GPR1	-0.87812	2.76637
DES	-0.8772	3.2092
AQP12B	-0.87516	2.69894
TREML1	-0.87511	3.13061
LOC100506191	-0.87474	1.91097
GJB3	-0.87431	3.1122
DEK	-0.87418	2.56375
KIF18A	-0.87303	2.92845
MIR3677	-0.87299	2.15527
SASS6	-0.87062	2.77193
CDC6	-0.87025	3.2059
SPTLC2	-0.86915	3.15165
WDR67	-0.8668	2.55856
LOC100508226	-0.86547	1.84464
SLCO1B3	-0.86361	2.81256
PPP1R13L	-0.86234	2.58749
LOC644936	-0.86232	2.90206
C19orf48	-0.86222	2.76268
INHBE	-0.86208	2.2143
MIS18BP1	-0.86093	2.95666
CPS1	-0.85903	2.55966
ATP5G3	-0.85826	2.94458
MIR371B	-0.8578	2.59368
CA13	-0.85726	3.03677
PTCH1	-0.85667	3.03685
DYNC2H1	-0.85654	2.99414
UGCG	-0.85649	3.03971
HIST1H2BL	-0.85582	1.45032
KCNMB1	-0.85489	3.17514
TGIF2	-0.85488	3.23361
CFH	-0.85368	2.70763
BIN3	-0.85352	2.71207
RAD54L	-0.85105	1.96408
SNRPA	-0.85095	3.03094
TEAD3	-0.85088	3.10111
GNL3L	-0.85078	2.64692
IFI6	-0.85041	2.64639
PDGFRB	-0.84976	2.00864
LOC100506303	-0.8497	1.70616
APBB2	-0.84858	3.04379
NREP	-0.84801	2.65431
LOC100506745	-0.84731	1.87361
CDCA4	-0.84658	2.27451
SLC1A5	-0.84641	2.96277
CTSC	-0.84637	2.94648
GAGE13	-0.84566	1.62213
MIR4526	-0.84525	0.505612
HJURP	-0.84418	2.96156
RGMB	-0.84325	2.30644
ANKRD13A	-0.84225	3.18652
SNORA38B	-0.84187	1.9748
SNORA24	-0.84185	2.37173
KIF15	-0.84012	1.9104
MTBP	-0.83972	1.63837
MIR210	-0.83917	2.84895
GINS4	-0.83887	2.43113
CENPO	-0.83784	2.57398
RARRES2	-0.83778	2.88572
SP140	-0.83757	3.02199
QKI	-0.83707	3.18625
LENEP	-0.83707	2.94798
RNU6-57	-0.83584	2.51739
SHMT2	-0.83566	2.89605
GLI2	-0.83421	2.02494
H2AFX	-0.83387	2.66491
C8orf58	-0.83332	1.57867
HMGB2	-0.83324	2.66531
ABCB7	-0.8324	2.97653
APCDD1L-AS1	-0.83193	2.58292
SNRPD1	-0.8319	2.32527
NUSAP1	-0.83171	2.79678
EIF3J	-0.83071	2.82175
TRAIP	-0.82972	2.99799
PTPLA	-0.82928	2.37891
KCNQ1DN	-0.82864	2.84194
MIR382	-0.8278	1.61305
CEP152	-0.82755	2.68555
HIST1H1A	-0.82736	2.69903
TBC1D26	-0.82529	1.21165
LFNG	-0.82485	3.01584
PARP14	-0.82473	3.12776
LCE3A	-0.82411	2.8673
NFIA	-0.82203	2.65306
C20orf201	-0.82192	1.41787
FMOD	-0.82175	2.49584
BLMH	-0.82123	2.41963
KIAA0020	-0.82055	1.84237
EZH2	-0.82022	3.10284
GPRASP1	-0.82021	2.21285
PAICS	-0.81995	2.97369
CRYBB1	-0.81958	2.88197
HBA1	-0.81825	1.54007
STIL	-0.81625	2.33735
GPHN	-0.81501	3.12214
HMMR	-0.81315	2.58557
SPP1	-0.81267	3.07771
LMNB2	-0.81254	2.82728
ALDH1B1	-0.81164	1.59391
PRELID1	-0.81138	2.76553
SNORA79	-0.81042	2.05898
TKT	-0.81016	2.65503
HIST1H2BB	-0.80926	1.87957
MCM6	-0.80886	2.50781
MIR4675	-0.80872	1.50969
MRPL12	-0.80809	3.09817
ZYX	-0.80738	2.88428
GMNN	-0.80699	2.8501
FAM54A	-0.8064	1.98882
BGN	-0.80539	2.58621
ZNF711	-0.80529	2.46801
POLR2D	-0.80505	2.4103
HES4	-0.80448	2.94079
C5orf25	-0.80367	1.24452
PYGL	-0.80356	2.77673
LOC441239	-0.80135	1.54107
NCL	-0.79928	2.62995
	-0.79901	0.664601
CDCA5	-0.79754	1.8695
KCTD4	-0.79745	2.35186
RPL6	-0.79534	1.77974
METAP1	-0.79524	2.66914
ZNF804A	-0.79463	2.28066
EXOSC2	-0.7945	2.22786
MIR378I	-0.79438	2.97569
CPED1	-0.79385	2.45423
MIR17HG	-0.79236	1.92151
ZNF692	-0.79228	2.43353
ZNF100	-0.79207	2.79767
SMO	-0.79184	2.0707
BRCA1	-0.79152	2.41018
POTED	-0.7915	1.74806
FANCE	-0.7909	2.67852
LOX	-0.79042	2.96111
C8orf74	-0.79031	1.91637
SERTAD4	-0.79019	2.13441
RFC5	-0.78962	3.05044
MAGOHB	-0.78911	2.06246
RPS15	-0.78852	2.61126
GINS2	-0.78839	2.79834
NF2	-0.78739	2.95113
CROCC	-0.7872	2.6058
CDH6	-0.78628	2.69588
PRC1	-0.78588	2.51369
TOP3A	-0.78534	2.6515
GSTT1	-0.7851	1.82518
F7	-0.78423	2.47045
MIR1202	-0.784	2.83835
MPP6	-0.7837	2.56082
APOL1	-0.78334	1.74212
MIR4530	-0.78292	2.21331
BHLHA9	-0.78289	1.2842
UGT8	-0.78284	2.63626
HNRNPD	-0.78229	3.02211
LOC151760	-0.78226	2.84369
IGLV3-9	-0.78217	2.90569
POM121L1P	-0.78208	3.01555
CDK2	-0.7805	2.73028
RCC2	-0.777	2.72572
ARHGEF26	-0.77638	2.21304
ZFP91	-0.77637	2.27498
SP110	-0.77391	2.89654
COQ3	-0.77369	1.88702
UHRF1BP1	-0.77277	2.07628
TTF2	-0.77261	2.57807
EPB41L2	-0.77256	2.64874
CCNB2	-0.77244	2.19094
DSE	-0.77206	2.75153
PFAS	-0.77195	2.9019
GSTCD	-0.77144	2.82896
ADAMTS10	-0.77135	2.13977
ARAP2	-0.77132	2.84409
PTBP1	-0.76885	2.96335
IFITM4P	-0.76778	2.5624
PHLDB2	-0.76712	2.93825
HNRNPAB	-0.76704	2.85866
E2F5	-0.76702	2.10591
SNAR-G1	-0.76645	2.48442
GSG2	-0.7662	2.66758
SRSF2	-0.7662	2.98035
CDCA2	-0.76558	2.32106
SERPINF1	-0.7648	2.74116
PTPRF	-0.76392	2.69932
PTK7	-0.76247	1.59272
LOC642846	-0.7624	1.73093
KIFC1	-0.76093	2.72658
BCAT1	-0.76043	2.82818
SPIN4	-0.75968	2.85931
SLC46A3	-0.75966	2.60673
MIR4469	-0.75876	1.08885
MOCOS	-0.75833	2.42077
ANKRD52	-0.75782	2.89508
NEGR1	-0.75741	2.42211
TTPAL	-0.7571	2.43109
CCRN4L	-0.7567	1.82679
LRRC59	-0.75652	2.59967
SNRPF	-0.75591	0.945288
TPM2	-0.75584	2.85547
GRIA3	-0.75578	2.25101
FIGN	-0.75531	2.88558
MIS18A	-0.75509	2.78037
EMILIN2	-0.755	2.13162
CHAC2	-0.75357	2.05603
MIR331	-0.75342	2.76386
TK1	-0.75332	2.83121
CHAC1	-0.75297	2.59316
BARX2	-0.75277	2.60938
PSMA3	-0.75232	1.89219
IPO4	-0.75202	2.34523
SLIT2	-0.7515	2.87494
RAD18	-0.75136	2.7068
SLC25A13	-0.74991	2.90217
MIR421	-0.74933	1.40661
RFC4	-0.74873	2.71288
MCM7	-0.74818	2.11496
MMS22L	-0.74723	1.81624
RRP8	-0.74688	1.04905
NUDT11	-0.74673	2.63287
EDIL3	-0.74603	2.64613
IFT20	-0.74571	2.15291
PRPS1	-0.74436	1.94464
MORC4	-0.7439	2.62884
BACE2	-0.74387	2.89632
PRSS23	-0.74338	2.16439
IPO5	-0.74264	2.7725
LBR	-0.74263	2.68276
ANKRD33B	-0.7403	1.62349
EIF4EBP1	-0.73855	2.72991
BIRC7	-0.73805	2.89027
C19orf25	-0.73788	2.48134
LOC100506458	-0.73694	2.77177
ELMO1	-0.73664	2.4729
AASS	-0.73656	2.83479
OR8A1	-0.73632	0.98191
GUCA2A	-0.73556	2.14371
SCLT1	-0.73394	1.8804
MEMO1	-0.73289	1.60689
POP1	-0.73253	2.61945
SSX5	-0.73231	1.48829
RNU6-53	-0.73205	1.93608
RPL23A	-0.73171	1.55255
POLA2	-0.73112	2.53962
MIR1178	-0.73047	1.92927
RBL1	-0.73	2.19448
ASF1B	-0.72997	2.15035
WNT7A	-0.72961	1.69358
DGKI	-0.72961	2.46408
MAGED1	-0.72925	2.74507
CDK6	-0.72876	2.56783
FBXO45	-0.72832	2.72341
ZWILCH	-0.72799	2.4358
HSPG2	-0.72663	2.33821
ADAT2	-0.72592	2.84832
DHX33	-0.72539	2.76637
APOA1	-0.72497	1.82271
FOXP1	-0.72482	2.10791
LINC00342	-0.72414	1.09331
MIR513A2	-0.72271	1.89705
PLEKHG5	-0.72253	2.23179
MAK16	-0.7219	2.04232
FIGNL1	-0.72016	2.23598
PSMB9	-0.71975	2.12945
FAM98A	-0.71967	2.83937
GPATCH4	-0.71939	2.57522
SLC25A19	-0.71916	2.25286
NOC3L	-0.7189	2.64378
TTYH1	-0.71776	2.67543
ERI1	-0.71746	1.70498
MAP1LC3A	-0.71709	2.09354
CCDC77	-0.71706	2.82448
MASTL	-0.71684	2.16325
DENND2A	-0.71657	2.76712
USP1	-0.71654	2.80755
MIR1269A	-0.71609	2.0826
DDX1	-0.71605	2.69102
TUBA3E	-0.71535	2.82678
POLE	-0.71499	2.1555
DSCC1	-0.71458	2.11854
GRWD1	-0.71454	2.79664
SNORD20	-0.71364	0.96048
H2AFB1	-0.71362	1.62943
CEP55	-0.71259	2.79891
MCM3	-0.71234	2.75931
NUAK2	-0.71175	1.80929
UTP20	-0.7113	2.60646
ZNRF2P1	-0.71107	2.06621
RAD54B	-0.71084	1.6217
CSNK1A1P1	-0.71078	2.09301
SESN2	-0.70925	1.60088
HNRNPM	-0.70919	2.46556
FAM161A	-0.70883	2.49403
GLS	-0.70882	2.42849
CHEK1	-0.7082	2.74587
SNORD79	-0.70786	2.7532
UCHL5	-0.70776	2.00475
SNRPB	-0.7077	2.77811
SPG20OS	-0.70768	1.80398
LOC100505767	-0.70722	1.17434
FAM9B	-0.70685	1.63781
ALPP	-0.70679	0.805127
APCDD1L	-0.7067	1.6215
OSTC	-0.70608	2.51489
TIMM44	-0.70567	2.73628
KCNT2	-0.70553	1.97008
LOC100506718	-0.705	1.13724
IL11RA	-0.7047	2.00444
MBL1P	-0.70464	1.25291
BRIX1	-0.70459	2.73088
C3orf26	-0.7045	2.04188
TMEM238	-0.70351	2.57964
ATAD3A	-0.70324	2.315
BCRP2	-0.70232	2.01832
LOC100506735	-0.70192	2.37927
AIMP2	-0.70039	2.37474
LOC100288778	-0.69978	2.11406
XRCC3	-0.69975	2.67387
HIST2H3D	-0.69954	1.22575
BARD1	-0.69928	2.73069
GEMIN5	-0.69853	2.68312
WWC2	-0.69834	2.67415
TRIM56	-0.69822	2.07427
WBSCR17	-0.69783	2.09402
UGDH	-0.69707	2.45169
GNPNAT1	-0.69606	2.38321
FOLR1	-0.69523	2.05694
PROKR1	-0.69513	2.00086
BRCA2	-0.69503	2.7586
OR2M7	-0.69457	0.986143
MIR3621	-0.69448	1.09458
SLC17A9	-0.69436	1.85121
APEX2	-0.69418	2.64675
DBF4B	-0.69417	2.50274
HN1	-0.694	2.20795
POLE2	-0.69327	1.84575
BATF2	-0.69321	2.18115
PTCHD4	-0.69272	2.16316
C1QBP	-0.69263	2.62292
HSPD1	-0.69222	2.09492
IFRD2	-0.69211	2.56119
KPNA2	-0.69179	2.55057
FGD1	-0.69057	2.45435
SLC7A1	-0.69057	2.5794
HAMP	-0.69049	1.98781
NAT10	-0.69041	2.63253
LOC647264	-0.69033	1.67469
TARM1	-0.69029	2.18795
BCL2	-0.68957	2.57759
SIGLEC6	-0.68937	1.75163
GEN1	-0.68917	1.99878
MIR181A2	-0.68822	1.33264
LTBP2	-0.68819	2.05637
LOC100289137	-0.68764	1.0258
LOC100506029	-0.68755	1.46947
LY6E	-0.68723	2.53107
DDX21	-0.68694	2.63755
WDR74	-0.68621	2.57445
LOC728755	-0.68613	2.30708
CNTNAP3	-0.68591	1.26269
FRAS1	-0.68499	2.69613
MRTO4	-0.68442	2.05586
PHC1	-0.68438	2.241
SPRNP1	-0.68425	0.880648
TRIM58	-0.68382	1.71396
TACC3	-0.68378	1.94572
RPP40	-0.68322	1.60401
PARP9	-0.68282	2.61013
ISG20	-0.6824	0.870617
KCNQ5-IT1	-0.68238	1.94394
SLCO2A1	-0.68228	1.59421
PEAR1	-0.68222	1.54016
LOC100287387	-0.68221	2.21548
CREB3L2	-0.68189	1.91832
SNRPN	-0.68155	1.51193
SNORA29	-0.68132	1.62394
PDP2	-0.68127	1.05478
GPX7	-0.68055	2.28862
LOC100506634	-0.68048	1.14719
EBNA1BP2	-0.67955	2.419
EXOSC8	-0.67886	2.64211
WBP11	-0.67851	2.20944
IRF7	-0.67806	1.65675
DTX3L	-0.67613	2.69463
CCL3	-0.67592	2.17448
AP1S3	-0.67586	1.41906
HEPN1	-0.67583	0.919547
NCAPD3	-0.67494	2.46781
BMPR1B	-0.67488	2.37738
C1orf131	-0.67473	1.31886
LSM6	-0.67387	2.35489
IFITM2	-0.67379	2.63938
OBP2B	-0.67332	1.99584
KCNJ4	-0.67294	1.59928
NUP160	-0.67271	2.51424
BCKDHB	-0.67268	1.69749
KPNB1	-0.67266	2.65634
MARCKSL1	-0.67185	2.60042
TMA16	-0.67133	2.48512
GADD45A	-0.67129	2.42373
RRN3P3	-0.67112	1.10053
GALNT7	-0.67103	1.60606
RPS4X	-0.67099	2.49126
SACS	-0.67087	2.43564
MDM2	-0.67062	1.88438
SOX6	-0.66958	2.28661
SLC45A3	-0.66945	1.8354
PCNA-AS1	-0.66931	2.26916
ANAPC1	-0.66911	1.77159
SMTN	-0.66871	2.50931
HLA-DRB6	-0.66853	1.86443
MIR665	-0.6685	2.3652
UBE2T	-0.66825	2.52315
NUP205	-0.6678	2.39118
PGAM4	-0.66697	2.58214
CIT	-0.66695	2.37392
MKRN7P	-0.66693	1.84732
MIR4799	-0.66616	1.21392
	-0.66597	2.65378
DNMT3B	-0.66527	2.3684
DOT1L	-0.66464	2.63645
IGKV3-11	-0.66462	1.32541
E2F3	-0.6645	2.06839
PKP2	-0.66435	2.29847
SMS	-0.66427	2.66185
TRIM34	-0.66416	0.770715
KIRREL-IT1	-0.66391	2.00798
TMEM179	-0.66385	2.40338
LOC100505817	-0.66359	1.00665
RSPO3	-0.6635	2.41039
SPARC	-0.66348	2.14882
GLI1	-0.66338	2.11835
ESCO2	-0.66324	1.92865
NEK2	-0.66275	1.49697
C4orf27	-0.6627	2.29178
PIGN	-0.66249	2.1658
CENPN	-0.66229	2.51508
NARS2	-0.66216	1.7066
SRSF1	-0.66181	2.50121
LOC100128239	-0.66141	2.64928
EID3	-0.66128	2.08342
MAP2	-0.66103	1.48258
MBOAT1	-0.66038	1.49655
ATAD2	-0.66025	2.58995
AOX1	-0.66024	1.94201
KCNS2	-0.66015	1.43533
RPE	-0.65955	1.46011
NFIB	-0.65953	2.28214
HCN4	-0.65953	1.82769
PUS7L	-0.65909	1.95101
SLC10A7	-0.65867	2.52051
FAXC	-0.65841	2.14607
C5orf46	-0.65835	1.8612
MIRLET7F1	-0.65793	0.822607
MIR1305	-0.6576	1.95165
DAAM2	-0.65756	2.4499
PRRX2	-0.65735	1.73124
LOC100506379	-0.65725	2.26493
PHACTR4	-0.65713	2.18513
LOC100996472	-0.65672	2.01073
CDCA7L	-0.6564	2.55785
FAM78B	-0.65603	1.55423
MARS	-0.65588	2.31017
MCM4	-0.65585	2.4317
URB1	-0.65541	2.6248
NUCKS1	-0.65533	2.47176
C22orf28	-0.65501	2.43223
RP2	-0.65495	2.25323
CCDC34	-0.65483	2.20973
HMGN2	-0.65474	2.16548
CMPK2	-0.65412	2.44122
IFI35	-0.65369	1.85154
LOC100996481	-0.65367	2.21323
ARSI	-0.65333	1.67091
FBLN5	-0.6533	2.51963
GLRX3	-0.65322	2.30379
QTRTD1	-0.65321	2.53048
FAM135A	-0.65299	2.10416
TRIM6	-0.65267	1.84236
FBN1	-0.65248	2.6
RRP15	-0.65241	2.62497
TFPI	-0.65211	1.49118
SET	-0.65202	1.31965
LINC00312	-0.65083	2.13434
ALG1L	-0.65067	1.79516
RORC	-0.65066	2.07521
CELF2-AS1	-0.65053	2.51724
LOC100133299	-0.6505	2.45327
AGPS	-0.65007	2.13765
SFN	-0.64998	2.19678
CST1	-0.64966	1.93968
LEF1	-0.64949	1.92702
AEN	-0.64944	1.63039
KRT6C	-0.64936	1.68128
GPR12	-0.64878	2.02074
TRIM5	-0.64875	1.92166
NCAPD2	-0.64837	2.51966
PAPPA	-0.64825	2.34554
C21orf58	-0.64821	1.31591
SLIT2-IT1	-0.64816	1.86379
NOL6	-0.64808	2.10594
SUV39H2	-0.64807	2.1032
ECT2	-0.64802	2.23842
MYL1	-0.64713	1.91871
TEAD4	-0.64706	2.22559
LOC100128071	-0.64692	1.90119
TONSL	-0.64611	1.2972
PTCRA	-0.64432	2.08445
SLC16A14	-0.64417	2.40831
IL18	-0.64353	1.73991
LSM2	-0.64351	2.08543
RFWD3	-0.64313	2.0079
DDX26B	-0.64284	1.93237
MOCS1	-0.64256	1.79863
FAM123B	-0.64237	2.42487
PDGFRL	-0.64201	2.2904
ZNF625	-0.6419	1.25796
KRT71	-0.6418	2.01684
MRPS9	-0.64116	1.99016
FARSB	-0.64116	1.97266
MRPL3	-0.64085	2.31398
WDR62	-0.63981	2.5157
COMTD1	-0.6397	1.8329
WDR43	-0.63942	2.30171
DPYSL4	-0.6392	1.31491
STOML2	-0.63914	2.53008
GARS	-0.63862	2.34215
SCML2	-0.6382	2.47362
PNMA3	-0.63771	2.47588
LOC100507460	-0.63758	2.56862
CCDC85A	-0.63655	1.37536
PIK3CD	-0.63655	1.31253
NDUFAF2	-0.63608	2.45312
ADCY7	-0.63607	2.53232
NLGN1	-0.63562	2.27929
HIST1H2AE	-0.63553	2.24958
SNORA55	-0.63472	2.38859
HSPA5	-0.63451	2.22633
TMEM92	-0.63432	2.52822
MECR	-0.63403	1.44808
MAP2K4	-0.63371	2.42544
SNORA56	-0.63357	2.18228
MPP4	-0.63349	2.53788
CHEK2P2	-0.63328	1.93705
GART	-0.63322	2.24792
EIF5AL1	-0.63252	1.82266
RBM14	-0.63156	2.41565
PMM2	-0.63113	2.27886
C6orf132	-0.63111	2.06062
SCN8A	-0.63019	2.23928
ZNF215	-0.63015	1.80189
GANC	-0.63012	1.48381
PSME4	-0.62996	2.45397
MSC	-0.62964	2.1692
CDH2	-0.62828	2.34041
CHCHD4	-0.62798	2.17733
TRIM28	-0.62784	1.9224
MIR4682	-0.62771	2.25506
SLC2A12	-0.62721	1.8451
FUBP1	-0.62709	2.41635
POC1A	-0.62686	1.70996
NUP35	-0.62665	2.25485
NUP85	-0.62662	2.21634
AHCY	-0.62558	1.87175
IGHV5-51	-0.62445	1.26266
OR4C46	-0.62442	0.596898
EMG1	-0.6243	2.27557
MIR4267	-0.62387	2.37722
ZFPM2	-0.62315	2.05378
KIF4B	-0.623	1.72187
PCNA	-0.62245	2.21097
CXCR6	-0.62215	1.41676
FAR1	-0.62207	2.5148
NPIPL2	-0.62183	1.53936
FKBP4	-0.62167	2.21031
GATA5	-0.62153	1.98992
RPL9	-0.62122	1.0112
IRX1	-0.62098	2.16898
SNORD77	-0.62098	1.29447
LRP8	-0.62096	2.29617
RNF26	-0.62092	2.08653
MGC12916	-0.62046	1.75857
MESP1	-0.62008	1.79191
SNX24	-0.61977	2.13646
IGLJ4	-0.61974	1.17554
CKAP2L	-0.61971	2.00837
GLIPR1	-0.61934	1.69054
TGS1	-0.61845	2.36381
CXXC11	-0.61786	1.52876
MLF1IP	-0.61785	2.10897
SLC35G3	-0.61748	1.61791
ZC3HAV1L	-0.61629	2.30543
GMFB	-0.61547	1.33244
TRANK1	-0.61479	2.07892
PLCE1	-0.61478	2.23965
FAM101B	-0.61475	1.75432
NOP58	-0.61431	1.99307
FBXO5	-0.61429	2.36928
NAT8	-0.61393	0.763237
NOM1	-0.61338	1.73228
ACTN1	-0.61271	2.27098
FAM27E2	-0.61263	1.14114
PRAMEF10	-0.61262	2.37404
CASP16	-0.61256	2.3754
RPL38	-0.61216	1.57524
CDC23	-0.61198	2.44964
TTI1	-0.61189	2.15465
DDX60	-0.6117	2.22951
NCAM2	-0.61096	2.14917
KLHL34	-0.61005	1.90673
TMEFF2	-0.60993	2.32534
LOC100132273	-0.60976	0.837782
HES1	-0.60963	2.23895
IZUMO4	-0.60962	1.5602
LOC100034248	-0.60956	2.04617
DONSON	-0.6093	2.22657
FSCN1	-0.60924	1.64968
ALG8	-0.60923	2.40227
FLJ42393	-0.60911	2.22428
HSP90B1	-0.60894	2.16012
MTA3	-0.60858	1.9898
LOC100288069	-0.60824	1.17715
KLF5	-0.60818	2.46277
LOC100506978	-0.60814	1.54449
LOC728716	-0.6081	1.65514
NOL11	-0.60808	1.62919
EIF4E	-0.60786	1.50809
WHSC1	-0.60741	2.4247
GMPPB	-0.60723	1.98181
LOC400927	-0.60708	1.49526
WNT5A	-0.60651	2.1228
TRAV1-1	-0.60648	1.87183
PIGB	-0.60628	2.40981
LOC100652748	-0.606	1.05869
LOC284865	-0.60561	2.23273
DGCR8	-0.60541	1.74722
CTNNAL1	-0.60541	1.94659
RPL19	-0.60445	2.33032
TAF1A	-0.60413	1.30926
RCC1	-0.60391	1.51189
SMC4	-0.60389	1.87144
IL11	-0.60369	2.14467
SLFNL1	-0.60339	1.9942
POM121L2	-0.60321	1.545
PTPRD	-0.60315	2.18436
XBP1	-0.60255	2.21074
RNF144B	-0.60214	1.52418
FBN2	-0.6021	2.32201
GPT2	-0.60189	2.32869
TMEM2	-0.60188	2.42275
ANKRD30BL	-0.60172	2.34699
MIR644A	-0.60165	1.46409
SRSF7	-0.60107	2.42888
HIST1H4B	-0.60098	1.24139
THG1L	-0.60055	2.34741
WTIP	-0.60036	2.40093
MIR4311	-0.6002	1.0202
ZNF606	-0.59944	1.41283
ACAT1	-0.59931	1.76151
PROM2	-0.59917	2.13593
OR2AG2	-0.59889	1.83384
GCLM	-0.59871	2.29288
DARS2	-0.59865	1.78459
PSMC3IP	-0.59791	2.36142
MALT1	-0.59749	2.41751
TEK	-0.59741	2.13377
MIOS	-0.59739	2.34155
CGN	-0.5971	2.05866
KRTAP19-5	-0.59702	1.51764
AATF	-0.59684	2.23121
MIR4476	-0.59683	2.23056
SNAI2	-0.59659	2.33346
CDKAL1	-0.59648	2.42385
WISP1	-0.59637	1.2863
BEGAIN	-0.59601	1.85989
FADS3	-0.59584	1.9297
COX10-AS1	-0.59539	2.13421
MCM5	-0.59518	2.19196
NSUN6	-0.59466	1.56107
NTNG2	-0.59464	2.03885
RFX3	-0.59428	0.950695
NTF4	-0.59419	0.935963
RNU5E-1	-0.59386	1.56651
RBM28	-0.59384	1.9277
PHF11	-0.5936	1.66067
HTR1B	-0.59322	1.60743
SLC12A7	-0.59308	1.43535
CCDC138	-0.59308	2.144
SGOL2	-0.59246	1.63284
LOC100288102	-0.59211	2.30103
SNORD11	-0.59197	1.61364
MRPL2	-0.59162	2.24308
KIAA0922	-0.59151	2.38286
MIR3978	-0.5915	1.14898
BMP1	-0.59097	2.02511
EARS2	-0.59051	2.04124
PPA1	-0.59039	1.81551
PRPS2	-0.59028	2.29534
HAS2	-0.58978	2.34287
CDKN3	-0.58953	1.99844
ALPL	-0.58862	2.30874
FGF10	-0.5885	1.50629
WASF1	-0.58825	1.59441
MIR4310	-0.58809	1.2921
RFXAP	-0.58805	2.06354
MIR4498	-0.58793	1.9522
FUS	-0.58749	2.24283
CHN1	-0.58743	2.12847
NBL1	-0.58724	2.11441
WDR12	-0.58706	1.88791
SEC23A	-0.58698	2.11555
KDM1A	-0.58688	2.26697
FAM21B	-0.58674	1.19138
PSME3	-0.5865	2.36031
COTL1	-0.58624	2.18348
FOXM1	-0.58619	2.26784
LOC152024	-0.58613	2.32932
SNRPC	-0.58575	1.98477
ODZ1	-0.58568	1.99032
NUDT10	-0.58562	2.21919
POLD1	-0.58543	1.83495
NUP107	-0.58533	1.53127
LOC100507562	-0.58532	1.10221
MIR4533	-0.5853	2.3128
SLFN12	-0.58504	1.64589
LOC100128054	-0.58502	2.04621
RNASEH1	-0.58395	1.959
TUBGCP6	-0.58324	1.31899
LOC729159	-0.5825	0.913872
BLM	-0.58236	1.2025
SFXN2	-0.58204	1.6619
MIR3907	-0.58198	1.80342
HNRNPU	-0.58191	2.38051
CIDEB	-0.58144	2.37501
ARHGEF10	-0.58115	2.26243
PHF17	-0.58079	2.07166
CSE1L	-0.58031	2.01612
HEATR1	-0.57986	2.12106
GTF2H2C	-0.57972	2.31816
TUBGCP4	-0.57934	1.94514
RAB32	-0.57874	2.28537
HLX	-0.57816	1.71876
MIR4489	-0.57813	1.02385
PDGFC	-0.57803	2.36075
GPX8	-0.57775	1.77505
ZNF593	-0.57773	2.08556
TRAV8-7	-0.57756	1.79764
LIMS2	-0.57739	1.56714
PORCN	-0.57735	1.54981
TMEM47	-0.57696	2.27107
CENPW	-0.57648	1.85148
PRELID2	-0.57645	1.87678
GPR85	-0.57634	2.21717
COBLL1	-0.57609	1.46738
LOC100506997	-0.57577	1.98835
LOC100506178	-0.57549	1.4608
ARTN	-0.57514	1.99568
NAA15	-0.5751	2.20274
ACTG1	-0.57489	1.70306
NUP153	-0.57478	2.32147
USP25	-0.57466	1.63666
SFRP1	-0.57416	2.01419
LOC348120	-0.57404	2.13793
GEMIN2	-0.57368	1.33904
UBE2L6	-0.57361	2.31193
RNF151	-0.5732	1.38083
ZNF280C	-0.57313	2.10214
XPOT	-0.57308	1.98563
FAM91A1	-0.57303	2.02113
MRPL1	-0.57282	2.17368
KIAA1614	-0.57263	1.35438
MIR4522	-0.57235	1.69226
LOC389247	-0.57235	2.0904
HSBP1L1	-0.57219	1.76447
HRH3	-0.5721	2.00257
SELRC1	-0.5721	2.32927
GAR1	-0.57186	2.08093
FOXD1	-0.57163	2.09793
MZT1	-0.57093	2.00782
RPS13	-0.57091	1.78465
KIR2DL3	-0.57081	1.78106
VRK1	-0.57036	1.90574
ERCC6L	-0.57027	1.24901
DMD	-0.57021	2.34009
LSM12	-0.57006	0.957627
USP45	-0.57003	2.10066
MIR483	-0.56984	1.96697
SFTPC	-0.56965	2.08058
PLD4	-0.56943	1.36634
C12orf45	-0.56868	1.57832
RAN	-0.56808	2.1196
DEGS2	-0.56785	1.51745
MIR891A	-0.5678	0.85813
WARS	-0.56777	2.00457
MCL1	-0.56742	1.69534
UBE2G1	-0.56706	2.2869
PPIAL4E	-0.56702	0.870844
LOC100128130	-0.56665	1.06026
MIR378E	-0.56643	0.812128
NEFH	-0.56618	1.66641
LOC100507254	-0.56531	2.24317
NNAT	-0.56517	1.62606
RPL34	-0.56494	2.12986
PHF21B	-0.56474	1.55975
MIR4461	-0.56458	0.705266
ESM1	-0.5643	1.42094
MRPL39	-0.56422	1.1724
CHTF18	-0.5642	1.54717
CDCA3	-0.56378	1.33207
SAAL1	-0.56352	1.5231
SH3TC1	-0.56351	1.54702
UAP1	-0.56344	1.9955
SLC5A6	-0.5632	2.31583
SH3GL3	-0.563	1.65671
CEBPD	-0.56239	2.23167
MTHFD1	-0.56218	2.31009
FAM208B	-0.56177	1.74996
CSK	-0.56154	1.7514
LOC255654	-0.56151	1.3046
CSTF3	-0.56136	2.02153
TCF4	-0.56131	1.99948
TRPC4	-0.56127	1.45798
LINC00523	-0.56072	1.52835
EXT1	-0.56054	2.07863
NFYC	-0.56026	1.07429
SNORA71A	-0.55984	1.51678
UBASH3B	-0.55958	2.10814
PSMD11	-0.55954	1.53817
KRTAP10-10	-0.55949	1.82583
MIR579	-0.55895	1.87695
LILRB4	-0.55887	1.02167
SLC45A4	-0.5588	2.17384
PFN1	-0.55857	1.75793
MIR3187	-0.55822	2.11941
FANCB	-0.55817	1.8555
HDAC2	-0.55783	1.74548
TUBE1	-0.5577	2.03254
NUDT8	-0.55755	2.11366
LAS1L	-0.55742	1.9309
SERBP1	-0.55736	1.93823
TREML5P	-0.55724	1.83128
PLA2G5	-0.55719	1.25159
FGF2	-0.55711	2.2148
CSRP2	-0.55691	1.28823
MACROD1	-0.5567	1.93888
TAP2	-0.55666	2.06603
TRMT10A	-0.55652	1.40647
TUSC3	-0.55646	2.24204
GALR2	-0.55624	1.67727
RAB8A	-0.55603	1.38819
NHP2	-0.55599	1.13782
TMEM140	-0.55539	1.96569
TCERG1	-0.55524	2.27785
MIR3163	-0.55519	1.41726
AXL	-0.55497	2.00556
ULK2	-0.55487	1.81121
CKAP2	-0.55457	1.8924
ENTPD2	-0.55439	1.7568
DNAJC6	-0.55435	2.05009
LINC00251	-0.55387	1.71101
MIR494	-0.55386	0.959189
LGI4	-0.55386	1.76937
PHB2	-0.55375	2.23728
MIR4653	-0.55371	1.49293
SORD	-0.55353	2.15783
SNORD113-3	-0.55346	1.91954
BACH2	-0.55263	0.64355
MAP6	-0.55256	1.94339
FOXB2	-0.55255	1.30746
ETV2	-0.5524	2.23439
OLFM1	-0.55236	0.545308
LOC339240	-0.55219	1.32597
UBIAD1	-0.55208	1.91923
B3GALT1	-0.55196	1.94688
TFAP4	-0.55121	2.10815
SIK1	-0.55036	2.20872
SLC25A4	-0.55027	2.0335
LOC100996273	-0.55024	2.21971
GULP1	-0.55018	2.01633
CASP2	-0.55003	1.95294
KCNJ8	-0.54982	1.22913
HMBS	-0.54877	2.16116
FLNB	-0.54818	1.96238
MIR29A	-0.54815	1.09143
LOC100996424	-0.54812	1.78984
MIR155HG	-0.54762	1.47332
SPCS3	-0.54735	2.1125
TMEM120B	-0.54724	1.96282
MIR548Y	-0.54715	0.600039
NKAIN4	-0.54711	0.738442
EIF2D	-0.54705	1.94563
CWF19L1	-0.54702	1.9841
KRTAP10-5	-0.54686	2.2074
GTPBP3	-0.54684	1.86479
CYP2J2	-0.54632	1.75876
DNMT1	-0.54585	2.22377
TGFBI	-0.54584	2.21912
PLCXD2	-0.54578	0.691834
YY1	-0.54565	2.06923
TOPBP1	-0.54543	1.95908
SF3B4	-0.5453	1.62773
VDR	-0.54529	2.16744
CCDC18	-0.54519	1.6981
SFTPB	-0.54512	1.99172
VKORC1L1	-0.54506	1.53827
OR1D4	-0.54494	2.06456
IL4R	-0.54479	1.68995
POLR1D	-0.54456	1.394
PRMT5	-0.5434	1.90796
MAGED2	-0.54318	1.5308
SNAR-I	-0.54314	1.91515
XPO5	-0.54264	2.1461
PRSS57	-0.54234	1.56904
SNORD49A	-0.54232	0.800083
PRPF4	-0.5423	1.84848
HNRNPA1P10	-0.54227	1.12817
EIF4E2	-0.542	1.74293
KIF19	-0.54176	1.7769
U2SURP	-0.54151	1.88339
TXNL4B	-0.54135	2.02839
MGC16121	-0.54135	1.80708
ARPC5L	-0.54133	1.58453
HLA-DQB2	-0.54114	1.85736
CNN3	-0.54114	2.19406
OR52N2	-0.54091	1.76106
DSN1	-0.54013	1.975
OIP5	-0.53978	1.02358
SNORA36A	-0.53951	0.920361
SMC1A	-0.53892	2.2253
PXDN	-0.53871	2.10033
PARP2	-0.53871	2.02354
OLR1	-0.5387	1.34441
LILRA5	-0.53855	1.58824
C19orf47	-0.5384	1.92285
NUP54	-0.53837	0.960837
YAP1	-0.53818	2.16611
LOC100128818	-0.53803	1.06184
HNF1A-AS1	-0.53798	0.730531
BIK	-0.53793	2.0971
WDR77	-0.53775	2.0512
ASMT	-0.53734	1.1416
TLK2	-0.53715	1.23218
FJX1	-0.5371	2.0683
FAM136A	-0.53704	2.20831
TMSB15B	-0.53665	1.39575
FAM64A	-0.53662	2.09205
ANKRD13B	-0.53602	1.32171
TSPAN31	-0.53591	1.81326
ZNF831	-0.53587	1.80866
MATN1	-0.53549	1.26327
HNRNPL	-0.53538	1.9496
LOC653653	-0.53512	1.26249
TMEM5	-0.53493	1.79379
SNORA71C	-0.53482	1.84492
STARD13	-0.53473	1.94715
SFXN1	-0.53421	1.7916
LOC100129461	-0.53395	1.24543
SSRP1	-0.53391	1.89086
TXNRD1	-0.53346	1.94187
TRIM21	-0.5333	1.94197
GREM2	-0.53316	1.9237
MIR661	-0.53304	1.5165
UMPS	-0.53278	1.03059
NPM3	-0.53271	1.96716
BRD4	-0.53259	1.7845
NLRP6	-0.53236	2.13895
MPST	-0.53229	1.97044
LOC100507474	-0.53217	1.64267
LMO7	-0.53216	1.06008
PLA2G3	-0.53174	1.82133
GOPC	-0.53168	1.83815
HIST1H2AI	-0.53163	2.00254
TOMM40	-0.5313	1.41291
CTDSPL2	-0.53076	1.70909
ZNF680	-0.5307	1.09231
STAT2	-0.53058	1.60207
SLC6A18	-0.5305	1.76608
RIPPLY1	-0.53044	2.06122
LOC284561	-0.53028	1.72122
ANP32A-IT1	-0.53024	2.0086
TOX2	-0.53022	1.14509
LOC100996286	-0.53014	1.64278
RMI1	-0.53002	2.06752
GGTLC1	-0.52997	1.51273
PTP4A3	-0.5298	1.79322
RNMTL1	-0.52926	1.87028
FLJ32756	-0.52831	1.69447
C5orf34	-0.52811	1.37649
DBF4	-0.52787	1.48884
ZNF726	-0.52775	0.621882
RPS6KB1	-0.5275	1.54821
C2orf57	-0.52725	2.0807
TARDBP	-0.52721	1.95443
IFI16	-0.52717	2.08602
SRF	-0.52707	1.98538
TRABD	-0.5266	1.91371
RIMBP3	-0.52658	1.65174
COX10	-0.52654	1.90957
ILF3	-0.52646	2.10385
MIR218-1	-0.52644	1.52297
MIR339	-0.52608	1.97765
TTLL4	-0.52597	1.92798
SPATA21	-0.52573	0.974445
NEK7	-0.52558	1.83957
KLHL8	-0.52514	2.1676
CLCN5	-0.52509	1.9921
SBDSP1	-0.52508	1.35569
FLJ25328	-0.52504	0.939773
NPM1	-0.5249	2.02383
PDCD2L	-0.52467	1.91753
TRMT11	-0.52465	1.85064
GAB1	-0.52425	1.63613
KBTBD6	-0.52421	1.52067
LOC644554	-0.52394	2.01953
HNRNPA2B1	-0.52362	1.78614
SFPQ	-0.52356	1.9558
CLPB	-0.52356	2.13998
MIR642A	-0.52349	1.87788
RUVBL1	-0.52334	1.96511
CCDC155	-0.5233	1.48405
SLC12A2	-0.52322	1.97335
GTF3C6	-0.52277	1.71934
LOC100507632	-0.52249	1.08235
ARL13B	-0.52246	1.58241
SMCR7	-0.52191	1.79948
NUDT15	-0.52189	1.94423
SLC6A19	-0.52172	1.71636
PTAFR	-0.52164	1.3464
RPS5	-0.52119	1.93842
URB2	-0.52111	1.41984
LOC100130071	-0.521	0.6462
SNORD26	-0.52023	2.04075
TRMT61A	-0.52002	2.04829
KRT79	-0.51993	2.06888
PDLIM5	-0.51984	2.11476
NUDT16P1	-0.51979	1.56955
SYNCRIP	-0.51972	1.89535
VPS25	-0.51916	1.55047
YY1AP1	-0.51904	0.607476
SRP9	-0.51856	1.53642
NGF	-0.51851	1.94615
ADAT1	-0.51824	2.06769
GPI	-0.51818	1.97674
STON2	-0.51811	1.89475
AQP10	-0.51806	1.61746
DHX58	-0.51804	1.80631
ST8SIA2	-0.51779	1.7844
TERF1	-0.51758	1.71499
CEP128	-0.51708	2.04588
CCT4	-0.51697	1.84517
CCL27	-0.51668	1.50137
CSNK2A1P	-0.51658	0.777726
NR2F2-AS1	-0.51654	1.05261
PDIA5	-0.51639	1.48372
C17orf89	-0.51627	1.60118
PRMT6	-0.51614	2.03044
SF3A2	-0.51603	1.94162
C11orf73	-0.51592	1.84234
GAS5	-0.51585	1.70287
ELN	-0.51567	1.28388
UBR7	-0.51509	1.87895
FOLR4	-0.51498	1.15931
LINC00668	-0.51483	1.70529
EP400	-0.51407	2.09244
HNRNPKP3	-0.51406	1.75693
PLIN2	-0.51398	0.795678
SLA2	-0.51392	1.99789
TRMT1	-0.51326	1.98718
GTPBP8	-0.51281	1.5454
VCL	-0.51275	1.70652
GTF2I	-0.51261	2.08161
OLA1	-0.51213	2.03605
NUDT19	-0.51202	1.91411
MPHOSPH9	-0.51196	1.22358
PLOD2	-0.51185	1.62164
CHERP	-0.51183	2.12201
SEC16B	-0.5118	1.93425
LOC100288594	-0.5116	1.6824
PITX3	-0.51112	1.74092
AKR7A3	-0.51112	1.85364
LIG1	-0.51088	1.7837
NIP7	-0.51068	1.90252
LOC100505519	-0.51064	2.0408
FAM98B	-0.51061	1.36683
WNT4	-0.51034	1.1442
CHFR	-0.51031	0.679169
PALLD	-0.51006	2.03344
ANXA10	-0.50903	1.88767
SH3PXD2A	-0.50883	1.60719
PTCHD2	-0.50873	1.80207
BAG2	-0.50823	1.7435
LOC100996381	-0.50812	0.764303
LOC100128264	-0.50799	1.98211
KIF24	-0.50786	2.05215
GPIHBP1	-0.50779	1.25224
IGLL5	-0.5077	1.20664
CT45A1	-0.50741	1.19624
NAP1L6	-0.50693	1.55953
LOC100996623	-0.50693	1.41693
FH	-0.50687	1.33375
ABHD11-AS1	-0.50667	2.05233
MYBPC2	-0.50632	1.51663
PPARG	-0.50619	1.71723
IGHV4-4	-0.50568	1.28412
KCNE1	-0.50495	1.49545
TPBGL	-0.50482	1.69519
LARS	-0.50426	1.97049
ANKLE2	-0.50411	1.96552
RPL5	-0.50387	1.25476
OXTR	-0.50386	1.49206
SAMD5	-0.50371	1.41641
WDR90	-0.50356	1.68853
LOC645321	-0.50354	1.5519
MIR1238	-0.50339	1.13714
MIR4441	-0.5028	1.8512
RMI2	-0.50256	1.6428
TUBB4B	-0.50246	2.04146
LCAT	-0.50238	1.69173
SPTA1	-0.5023	2.00984
EEF1G	-0.50182	1.57158
IGHV4-31	-0.50158	0.899572
TUBA1C	-0.50153	1.84957
SNX5	-0.50139	1.84392
SRSF6	-0.50112	1.7805
DBH	-0.50083	1.20191
C9orf173	-0.50072	1.93721
HERC5	-0.50069	2.03498
EFTUD2	-0.50057	1.91789
MIR1468	-0.5004	1.49555
MIR502	-0.50022	1.79733
GALNTL4	-0.50006	2.04876
RPL37	-0.50001	1.01502
RHNO1	-0.5	1.87357
LOXL1	-0.49987	2.05611
RBM7	-0.49987	0.886326
FLJ35390	-0.49977	1.51111
CTXN1	-0.49977	1.07393
LOC338667	-0.49971	1.85865
OR2D2	-0.4997	1.91912
ARHGAP29	-0.49944	1.666
EWSR1	-0.49919	1.92981
MED28	-0.49916	1.52481
PRPH	-0.49909	1.43566
KDM4B	-0.49905	1.79987
SCT	-0.49894	1.23099
C10orf2	-0.49887	1.03084
TGFB3	-0.49874	1.79252
BARHL2	-0.49847	1.08524
JPH2	-0.49832	2.06808
AGK	-0.49832	1.41234
LRP1B	-0.49823	2.06215
DGCR11	-0.49808	1.84841
OVOL1	-0.49791	1.21725
TELO2	-0.49775	1.65932
SH2D5	-0.49766	1.58962
CDR2	-0.49731	1.85776
DNAJB4	-0.49712	1.7817
RNASEH2A	-0.49701	1.51711
TRIM61	-0.49693	0.967058
TMEM18	-0.49693	1.84833
TTPA	-0.49692	0.660271
ASAH2	-0.49684	0.302807
IGLV3-16	-0.49682	1.89495
DYNLT1	-0.49678	1.67033
ZNF675	-0.49669	1.61461
WDR5	-0.49658	1.74152
MIR548AN	-0.49651	0.780391
ANXA2P2	-0.49648	1.22825
VARS2	-0.49642	1.22005
TMEM161A	-0.49641	1.72521
PRKAG3	-0.49631	1.90959
TEKT4	-0.49609	0.731683
MIR1234	-0.49606	1.56448
UBA2	-0.49601	1.842
CGB1	-0.49596	0.542862
MYO19	-0.49586	1.65668
PLS1	-0.49583	1.07662
KCNQ5	-0.4958	1.22693
TLR9	-0.49572	1.77787
PABPC4L	-0.4956	1.28945
RHOV	-0.49542	1.9838
HDAC7	-0.49517	1.76124
MMEL1	-0.4949	1.87681
GALNT2	-0.49482	1.97959
ZNF718	-0.49473	1.30526
TRAV22	-0.49471	1.38416
HNRNPR	-0.49458	1.91178
CCDC137	-0.49424	1.38238
PTDSS1	-0.49386	1.88729
DDX12P	-0.49381	1.18014
NUAK1	-0.49365	1.34382
CDH7	-0.4936	1.81024
LEPRE1	-0.49354	1.83036
C8orf34	-0.49339	1.58151
FAM120C	-0.49298	2.01911
PRHOXNB	-0.49297	1.86717
EGR1	-0.49294	1.78304
ARSK	-0.49288	1.57552
IMP4	-0.49268	1.98852
CKAP5	-0.49248	1.88951
MIR298	-0.49246	1.8938
LINC00111	-0.49227	1.12341
TSKU	-0.49214	1.69473
TRBC2	-0.49211	1.09434
MAGEA1	-0.49211	1.56211
ENDOV	-0.49181	1.48117
STRA6	-0.49177	1.93416
TMPRSS4-AS1	-0.4917	1.89295
ARHGEF4	-0.49162	1.85884
MCM3AP-AS1	-0.49153	0.721072
GPR153	-0.49144	1.76292
TIMELESS	-0.49127	1.63433
SRXN1	-0.4912	1.80449
ACTL8	-0.49108	2.04017
RAD51D	-0.49106	0.863017
PCDHA9	-0.49078	1.35161
B9D2	-0.49056	1.45631
TSEN2	-0.49056	1.65109
NKX6-1	-0.4904	1.93201
MFAP4	-0.49039	1.96825
FAM111B	-0.4897	1.51088
SNORD37	-0.48948	1.0075
HHIPL1	-0.48947	1.51744
ACTR3B	-0.48909	0.939603
PABPN1L	-0.48908	1.90078
FLT4	-0.48887	1.9066
SLC3A2	-0.48877	1.7602
NOD1	-0.48856	1.23769
RBM3	-0.48848	1.99712
ADAMTS4	-0.48848	1.69952
SUPT3H	-0.48817	1.89404
LOC100506835	-0.48779	1.40532
MIR4750	-0.48757	0.841145
SH3BGRL2	-0.48726	1.64545
DAZAP1	-0.48716	1.91354
SNORD13	-0.48623	0.703778
COX7C	-0.48608	1.86166
HOOK3	-0.48599	1.46433
SNORD29	-0.48578	1.69584
PAEP	-0.4857	1.90716
DNLZ	-0.48568	1.32045
SNORA69	-0.48565	1.97361
IFNA14	-0.48555	1.635
ARL5A	-0.48529	1.25082
MIR4277	-0.48528	1.78934
DFFB	-0.48515	1.81351
ZNF662	-0.4851	2.00206
COQ2	-0.48482	1.26258
ME1	-0.48448	1.64414
BEST3	-0.48447	1.89515
CLTC-IT1	-0.4843	1.19799
ARHGEF15	-0.48425	1.63421
CYP4A22	-0.48418	1.59027
TAF5	-0.48416	1.5399
RFT1	-0.48413	1.27032
SMAGP	-0.48378	1.57396
CDT1	-0.48362	1.12339
LOC100507373	-0.48357	1.33469
CACNA2D1	-0.48354	2.00961
GPM6B	-0.48332	1.67035
MIR548I3	-0.48332	1.98086
OR11G2	-0.4833	1.81318
ASPH	-0.48329	1.96757
ACOX2	-0.48273	1.36851
GLMN	-0.48267	1.10743
MIR4646	-0.48244	1.64028
TET3	-0.48238	1.52356
RBM19	-0.48234	1.58529
C18orf25	-0.48183	1.4486
ANAPC7	-0.48157	1.73548
MIR637	-0.48145	0.578076
HLA-DQA2	-0.48136	1.96022
IFI27	-0.48129	1.8233
TMEM81	-0.48125	1.82673
KLHDC3	-0.48123	1.71348
CRYGC	-0.48108	1.21051
DMRT3	-0.48088	1.29909
NSUN2	-0.4808	1.49933
AKR7A2P1	-0.48079	1.16459
PRAMEF3	-0.48071	0.705593
SMC6	-0.4804	1.6137
LIN9	-0.48036	1.69583
GRID1	-0.48005	1.55499
KRT14	-0.47963	1.26792
TMX2	-0.47941	1.26086
ADAMTS16	-0.47921	1.38667
SCAMP5	-0.47912	0.962571
PPP4R2	-0.47911	1.24684
KHDRBS1	-0.47897	1.91893
GPR75	-0.47874	1.92663
CENPT	-0.47871	1.74021
GNB4	-0.47858	1.67345
FANCL	-0.47815	1.9483
PML	-0.4778	1.91
LINC00314	-0.47769	0.842456
SEC24D	-0.47762	1.96402
ADAMTS19	-0.47751	1.80159
SDC1	-0.47747	1.59259
TGFB1I1	-0.47729	1.58621
LOC400743	-0.47727	1.44067
MIR1281	-0.47717	0.546737
PDIA4	-0.4769	1.55026
LINC00240	-0.47656	1.74047
DESI1	-0.47595	1.9273
MIR4715	-0.47572	1.75951
KDELC1	-0.47569	1.68794
DUS2L	-0.47562	1.11852
FAM47E	-0.47543	1.33251
FAM86A	-0.47519	1.52332
UXT	-0.47478	1.41935
NPFFR1	-0.47433	0.987006
MT4	-0.47417	0.602512
DPY19L2	-0.47415	0.546814
CKAP4	-0.47401	1.86441
ZNF74	-0.47386	1.87291
LOC100506912	-0.47381	1.25699
IL17C	-0.47375	1.83381
KLHL29	-0.47363	1.71891
IGHA2	-0.47354	1.17829
ZEB2-AS1	-0.47348	1.59924
TCHP	-0.47337	1.7537
EMX2	-0.4732	1.73944
MIR1538	-0.47309	1.4669
DSCAM	-0.4725	1.38065
LOXL2	-0.4725	1.76888
SPNS2	-0.47233	1.53043
LOC100996568	-0.47214	0.799934
PPIF	-0.47203	1.77438
EIF4G1	-0.47196	1.66419
ABCF2	-0.47172	1.74386
MIR4691	-0.47159	1.841
PGD	-0.47154	1.89657
EFCAB4B	-0.47131	1.57497
FLNC	-0.47124	1.39123
SRRT	-0.47117	1.7958
ARPC1B	-0.47114	1.83183
LCE3D	-0.47113	1.84482
ZNF783	-0.47081	1.61886
GLO1	-0.47066	1.52617
SNORA22	-0.47063	1.83255
DDX20	-0.47063	1.93711
MIR365B	-0.4705	0.340201
GINS3	-0.47041	1.90594
E2F1	-0.47035	1.27573
POLD3	-0.47012	1.62549
OR13J1	-0.47009	1.08747
LOC100506801	-0.46975	1.24346
LILRB2	-0.46972	1.05615
PPAT	-0.46966	1.86808
SLCO5A1	-0.46958	1.78421
SNORA71B	-0.46942	1.33567
OR6V1	-0.46909	1.35241
LINC00202	-0.46906	1.04914
ALPI	-0.46882	1.53984
PABPC4	-0.4687	1.73426
MBLAC2	-0.46869	1.49128
MIR2467	-0.46866	1.01378
FLVCR1	-0.46865	1.56576
ZNF611	-0.46864	1.39239
KLC3	-0.46855	1.75511
ANXA2P1	-0.46847	0.8828
SPATA13-AS1	-0.46847	1.79957
ASB5	-0.46846	1.1734
MIR1304	-0.46844	1.44304
TUSC5	-0.46837	1.67599
PKIB	-0.46817	1.81995
RPL29	-0.46796	1.92941
LOC100129215	-0.46788	1.52064
MIR4649	-0.46786	1.72374
ODF3L2	-0.46781	1.42914
TRAV17	-0.46763	0.972254
LEPREL2	-0.46751	1.12451
UTP15	-0.4674	1.62984
UBE2K	-0.46717	1.91841
LOC729164	-0.46709	1.41331
LOC100131395	-0.46677	1.61082
ABI2	-0.46677	1.72968
KCNK13	-0.46661	0.840845
LOC100132249	-0.46652	0.982153
ANGPT4	-0.46621	1.40817
PSMA2	-0.4657	1.10232
MIR4784	-0.4656	1.14079
SNRPD3	-0.46554	1.61429
LOC729911	-0.46538	1.44866
RNASE8	-0.4652	1.45615
ODF2	-0.46511	1.86175
KRTAP20-2	-0.46501	0.551259
SRM	-0.46499	1.87565
LOC100128816	-0.46481	1.22813
OR1L8	-0.46462	1.1492
MIR1200	-0.46451	1.28977
ATP6V0CP3	-0.46439	1.92717
C19orf81	-0.46434	1.74072
PDE6G	-0.46433	1.36838
L3HYPDH	-0.46432	0.86884
PLEKHG3	-0.46421	1.35223
GNB2L1	-0.46381	1.75342
IFIT5	-0.46378	1.78368
CLEC4GP1	-0.46374	0.635698
PXMP2	-0.4637	1.05754
KIF26B	-0.46362	1.39199
COLEC12	-0.46361	1.09667
ZNF430	-0.46355	1.01473
CD300C	-0.46327	1.24155
PSMB2	-0.46321	1.82917
LRG1	-0.46319	1.68787
TMED9	-0.46305	1.88475
BTBD6	-0.46266	1.67092
PPIG	-0.46231	1.15094
ARGFX	-0.46226	1.55249
C1orf68	-0.46202	0.951046
GFRA1	-0.46194	1.31486
C19orf66	-0.46138	1.49387
PCDHA6	-0.46132	0.886614
C8orf69	-0.46109	0.890189
NCAPH2	-0.461	1.87882
ZIK1	-0.46054	1.47251
PMPCA	-0.46033	1.89217
NUP43	-0.46031	1.61676
LIN52	-0.4602	1.06358
LOC149351	-0.45992	0.771191
LOC100996345	-0.45946	1.28254
UCHL3	-0.45944	1.6083
POLA1	-0.4593	1.74467
CD274	-0.45906	1.91528
CNTFR	-0.45906	1.21596
GPRIN2	-0.45905	1.51286
LINC00452	-0.45895	0.993599
MEIS1	-0.45881	0.916183
LOC284100	-0.45856	1.83211
HAUS5	-0.45796	1.70672
ZNF460	-0.45752	1.55679
LOC728888	-0.45737	1.7668
SLC19A2	-0.45727	1.67528
PPRC1	-0.45727	1.47416
C12orf43	-0.45711	1.43346
C22orf34	-0.45696	1.83982
AK2	-0.45685	1.36495
NUFIP1	-0.45683	1.44016
RASSF7	-0.4566	0.87299
MAGOH2	-0.4565	1.70993
LOC100129033	-0.45628	0.687685
DNM1L	-0.45625	1.64252
CYP4A11	-0.45622	1.10229
EPT1	-0.45604	1.42802
DCPS	-0.45592	1.40217
MIR4470	-0.45591	1.01883
SALL4	-0.4559	0.955109
PRDX3	-0.4559	1.49919
KIAA1656	-0.45575	0.996417
PKN3	-0.45575	1.52808
ZNF837	-0.45575	1.31517
SPTY2D1-AS1	-0.45553	1.73883
SEPT11	-0.45541	1.34931
LOC100507150	-0.45536	1.7944
GPR135	-0.45531	0.8575
TAF13	-0.45526	1.19036
BOP1	-0.45517	1.66284
PCOLCE	-0.45515	1.06775
POMT2	-0.45495	1.63349
TDG	-0.45478	1.6908
PSTK	-0.45451	1.50223
TIMM10	-0.45436	1.17013
MIR4706	-0.45431	1.58816
SNORD74	-0.45419	1.4909
CDC42	-0.45405	1.8676
SYDE2	-0.45389	1.71929
RTKN2	-0.45387	1.1401
WDR75	-0.45384	1.84311
EDAR	-0.45374	1.57417
RINL	-0.4537	1.77462
RHO	-0.45368	1.77181
ZNF491	-0.45341	1.15507
MIR139	-0.4532	0.833964
MIR3116-1	-0.45313	1.46189
PPM1G	-0.45311	1.8659
CPLX2	-0.45311	1.13311
TPGS2	-0.45308	1.54395
SUPT16H	-0.45305	1.88956
MTMR1	-0.45294	1.67504
ZMYND19	-0.45294	1.77705
SPATA5	-0.4528	1.83088
PRR7-AS1	-0.45265	0.51813
LMOD1	-0.45219	1.7597
MIR1207	-0.45217	0.840246
HADH	-0.45203	1.73195
NLN	-0.45193	1.71107
ARHGAP31	-0.45189	1.68454
HN1L	-0.45187	1.25468
RBM10	-0.45177	1.57943
DEFB134	-0.45135	1.29609
COL6A3	-0.45098	1.71582
C7orf69	-0.45088	1.41706
PRKCI	-0.45058	1.50274
CEP85	-0.45056	1.52113
CACNA1C	-0.45036	1.50642
LOC100996628	-0.45019	1.42524
ISL1	-0.45016	1.11149
ZRANB3	-0.45009	1.53504
HAT1	-0.44977	1.35241
GPR137B	-0.44972	1.59046
ANKRD20A19P	-0.44969	0.802822
DLEU1	-0.44953	0.829344
TIMM21	-0.44935	1.6867
RRAS2	-0.44928	1.77479
KIRREL3	-0.44918	1.82487
B4GALT2	-0.44896	1.33596
POU3F2	-0.44889	1.72159
JRK	-0.44883	1.11843
ZNF107	-0.44873	1.40854
TSPAN12	-0.44872	1.40728
HOXA-AS2	-0.44868	1.57251
OR11L1	-0.44864	1.56131
PHF5A	-0.44858	1.08725
IGKJ3	-0.44843	1.34452
EIF3E	-0.44834	1.12546
MIR1203	-0.448	1.2323
PABPC3	-0.44783	0.98158
GPX6	-0.44781	1.75287
CABP4	-0.44781	0.973229
ZNF655	-0.44776	1.70471
CSDAP1	-0.44734	1.78238
FAM195B	-0.4472	1.09442
MIR26B	-0.44684	1.69385
DCLRE1B	-0.44667	1.67584
PPID	-0.44657	1.5325
MLLT10P1	-0.44627	1.55518
MIR4473	-0.44621	1.7785
SLC52A3	-0.44617	1.0086
NR2E3	-0.44602	1.05383
ALG6	-0.44597	1.8369
MIR3939	-0.44586	1.5878
[truncated: 21,787 more rows]

## Sheet: Fig. S13d
		SF188								SF188AR
	ACADSB	0.948612	1.13142	0.856865	1.08737	1.10025	1.04434	0.916162	0.949939	2.38182	2.28563	2.18307	2.25358	2.61282	2.70427	2.83577	2.33343
	ACADVL					0.970215	0.938662	1.11225	0.987232					1.58885	1.71631	1.73487	1.37231
	CPT1C	1.22217	0.979053	0.83408	1.00197	0.970654	1.02992	1.0747	0.930769	0.828837	0.818862	0.761873	0.815453	0.8292	0.563447	0.671792	0.639119
	ACAD10	1.14412	1.01779	0.82022	1.04698	1.0033	1.00929	0.962721	1.02577	1.6982	1.14011	1.297	1.17082	1.84725	1.90667	1.85454	1.83249
	ECH1	0.786874	1.19439	0.971265	1.0955	1.01144	1.01435	0.967003	1.00796	0.582247	0.562897	0.484657	0.536133	0.92531	0.936933	1.01978	0.939598
	ETFDH					1.00977	0.992429	1.01177	0.986271					2.02342	2.11774	2.37633	1.96731
	HADHB					1.06745	1.02919	0.922658	0.986552					1.38873	1.44841	1.61041	1.42618
	PPARD	1.16424	0.872229	1.03497	0.951476	1.08447	0.870909	1.08836	0.972831	1.7267	1.40514	1.38335	1.42631	1.06459	1.08019	1.24735	1.10551
	CD36	1.0034	1.04738	1.04531	0.910282	1.01097	1.01149	1.05988	0.922659	6.4005	6.10297	5.73193	6.45143	4.52031	4.88083	5.43105	4.98005
		U87								U87AR
	ACADSB	1.02953	1.09648	0.906194	0.977554	0.922931	0.941531	1.14164	1.00801	6.84748	5.58028	6.01404	5.82282	7.99898	7.10342	7.70061	6.78587
	ACADVL	0.926388	1.05451	1.01235	1.01118	0.996253	1.05168	0.965104	0.988943					2.17253	1.9579	2.34012	1.99584
	CPT1C	1.0042	1.0757	0.918035	1.00839	0.92626	1.01983	1.07973	0.980452	2.95182	2.45452	3.40305	3.09083	5.02656	4.121	4.66024	4.40221
	ACAD10	0.839148	1.25944	0.997528	0.948544	0.879149	1.04472	1.13416	0.959979	2.72879	3.08109	2.93867	3.13871	5.30379	3.59527	4.89439	5.17587
	ECH1	1.04848	1.25867	0.73515	1.03075	0.985909	1.06033	0.938964	1.01876	1.19735	1.06071	1.16518	0.864276	1.62639	1.54107	1.79551	1.6353
	ETFDH	0.942159	1.09991	0.988305	0.976397	0.975189	1.00815	1.0373	0.980578	4.01418	3.93858	4.05142	3.79646	4.25653	4.44503	4.62485	4.44029
	HADAB	0.953742	1.10083	0.981733	0.97019	1.00937	1.08548	0.948004	0.962761	3.83848	3.83451	3.96324	3.55865	4.69564	4.29002	5.09494	4.59522
	PPARD	0.962335	1.06459	0.958615	1.01823	1.03973	1.05085	0.997289	0.917734	0.917734	2.53997	3.06065	2.77961	4.95951	4.04936	5.12542	4.86855
	CD36	1.10331	1.28664	0.856701	0.822269	1.48882	1.96131	1.13216	0.302484	67.0991	92.2346	98.6813	102.426	133.491	98.2348	78.6866	133.985

## Sheet: Fig. S13e
		GBM22-EV				GBM22AR-EV				GBM22-cMyc-OE				GBM22AR-cMyc-OE
	ACADSB	1.00181	1.34565	0.770512	0.962734	3.27505	2.81327	2.74873	2.90881	1.13312	0.812176	1.16995	0.928766	2.71228	2.82411	2.79645	2.3598
	ACADVL	1.14904	1.10029	0.875707	0.903238	1.13177	1.20754	1.05929	0.971017	1.08301	1.11325	0.94681	0.876017	1.82925	1.71792	1.85518	1.81229
	CPT1C	0.879786	0.584888	1.4556	1.33508	4.26207	4.20392	5.31216	5.20693	1.05384	0.655274	1.0351	1.39901	0.866548	1.66783	1.26117	1.40116
	ACAD10	1.32844	0.52021	1.39057	1.04061	1.51732	1.27463	1.46416	1.46015	0.803526	1.04172	1.08838	1.09766	1.178	1.12318	1.10921	1.07589
	ECH1	0.953929	1.0817	1.1234	0.86267	2.15502	2.21326	1.99502	2.00453	1.13866	0.91401	0.928484	1.03486	0.644361	0.626742	0.627333	0.535095
	ETFDH	0.80658	1.14157	1.05968	1.02489	6.16052	6.02711	5.95006	5.71249	0.891779	1.00558	1.13415	0.983231	6.09321	5.9579	5.61163	5.83601
	HADHB	0.96817	0.937435	1.05132	1.04803	8.96431	7.76881	8.76457	8.98677	1.04648	1.03792	0.928846	0.991205	6.44587	6.07789	5.88482	6.12548
	PPARD	1.06324	1.05333	0.994296	0.898028	0.79828	0.767464	0.767396	0.781641	0.997069	1.00269	0.984952	1.01553	0.458906	0.490061	0.465424	0.463491
	CD36	0.795881	0.869484	1.4576	0.991405	26.563	26.6403	24.645	23.9846	1.31387	0.882866	1.02869	0.838048	38.6686	35.8617	35.3481	31.9895

## Sheet: Fig. S13g
	GBM12
	DMSO	Alisertib 10 uM	Etomoxir 150 μM	Combination
	97.6384	94.4809	37.7892	26.056
	108.717	96.4891	38.2883	26.9663
	103.799	89.4259	37.2457	24.6298
	104.032	93.3243	37.3592	25.7109
	GBM43
	DMSO	Alisertib 5 uM	Etomoxir 250 uM	Combination
	95.4217	65.4962		32.6838
	104.251	70.0069	46.5124	35.1131
	97.2092	71.563	49.4228	36.4247
	103.118	76.2833	60.239	25.8142
	HCT116
	DMSO	Alisertib 10 μM	Etomoxir 100 μM	Combination
	99.6711	75.278	84.4846	1.65627
	100.623	71.2032	86.5589	0.0386639
	98.3897	71.1256	89.068	0.175054
	101.316	71.3692	87.5953	0.245161

## Sheet: Fig. S13i
	U87
	DMSO	Alisertib 20 μM	Etomoxir 300 μM	Combination
	100.279	47.4128	73.3773	39.7025
	100.746	41.3373	74.3808	38.6053
	99.7659	45.6571	78.2369	36.2795
	99.2095	44.9364	77.9984	37.883
	U87AR
	DMSO	Alisertib 50 μM	Etomoxir 300 μM	Combination
	99.3155	88.8795	14.9752	10.9635
	98.3495	90.7859	22.2251	5.38331
	102.092	82.8335	17.3912	4.70361
	100.243	85.6722	16.8753	3.10373

## Sheet: Fig. S13j
	Astrocyte
	DMSO	Alisertib 50 nM	Etomoxir 300 uM	Combination
	95.2204	107.751	91.1157	100.578
	102.208	107.47	97.9208	98.5253
	105.251	108.238	96.056	99.6303
	97.3207	110.141	96.4131	102.642
