# Supplementary material for: Aurora kinase A inhibition reverses the Warburg effect and elicits unique metabolic vulnerabilities in glioblastoma
Source: Nat Commun. 2021 Sep 1;12:5203. doi: 10.1038/s41467-021-25501-x (PMC8410792; doi:10.1038/s41467-021-25501-x)
Supplement: Supplementary file 4 — Source Data [file 41467_2021_25501_MOESM4_ESM.zip › Source Data/Figure S14.xlsx]

## Sheet: Fig. S14b
	GBM22
	DMSO	Alisertib 10uM	Etomoxir 300 uM	Combination
	10.61	15.8	12.8	33.6
	9.79	15.42	11.47	34.4
	9.87	15.73	11.62	34
	SF188
	DMSO	Alisertib 0.2uM	Etomoxir 200uM	Combination
	7.5	10.79	26.14	56.4
	3.01	14.16	26.78	58.8
	3.15	15.97	27.28	53.9
	U87
	DMSO	Alisertib 5uM	Etomoxir 200Um	Combination
	7.57	20.73	38.4	72.7
	10.7	21.64	39.4	68.8
	10.78	20.51
	GBM12
	DMSO	Alisertib 5uM	Etomoxir 300UM	Combination
	4.69	11.44	16.83	34.6
	4.74	11.5	17	36.3
	4.93	10.86	16.6	35.4

## Sheet: Fig. S14d
	Astrocyte
	DMSO	Alisertib 10uM	Etomoxir 300uM	Combination
	3.07	3.28	4.39	8.84
	3.29	3.08	4.47	9.31
	3.17	3.08	4.24	8.75

## Sheet: Fig. S14f
	GBM22
	DMSO	Alisertib 10uM	Etomoxir 300uM	Combination
	3.05	27.2	6.57	34.3
	3.28	28	6.65	37.2
	2.99	27.3	6.41	32.8
	SF188
	DMSO	Alisertib 0.2uM	Etomoxir 200uM	Combination
	15.8	27.6	61.1
	15.2	28.8	58.9	94.4
	14.9	28.4		75.1
	GBM12
	DMSO	Alisertib 5uM	Etomoxir 200uM	Combination
	6.4	6.87	53.7	95.6
	7.68	7.53	55.6	95.6
	17.7	7.27	53.3	96.8
