# Supplementary material for: Aurora kinase A inhibition reverses the Warburg effect and elicits unique metabolic vulnerabilities in glioblastoma
Source: Nat Commun. 2021 Sep 1;12:5203. doi: 10.1038/s41467-021-25501-x (PMC8410792; doi:10.1038/s41467-021-25501-x)
Supplement: Supplementary file 4 — Source Data [file 41467_2021_25501_MOESM4_ESM.zip › Source Data/Figure S15.xlsx]

## Sheet: Fig. S15a
	Days	Vehicle								Alisertib							GTPP					Combination
	21	221.2	65.5	65.5	65.5	65.5	65.5	65.5	81.9	128	102.4	65.5	128	65.5	65.5	49.2	153.6	128	65.5	153.6	128	65.5	65.5	65.5	65.5	65.5	65.5	65.5
	23	524.4	351.3	351.3	221.2	221.2	128	401.5	221.2	65.5	153.6	221.2	221.2	184.4	221.2	128	524.4	221.2	221.2	351.3	65.5	49.2	65.5	49.2	65.5	65.5	65.5	65.5
	25	1024.2	524.4	221.2	401.5	351.3	221.2	351.3	746.6	524.4	221.2	351.3	524.4	524.4	65.5	128	1024.2	458.8	351.3	1024.2	114.7	27.7	65.5	49.2	27.7	27.7	27.7	27.7
	28	1917.3	524.4	829.6	221.2	351.3	829.6	746.6	351.3	524.4	351.3	458.8	746.6	524.4	65.5	65.5	1769.8	351.3	524.4	2250.1	351.3	27.7	27.7	27.7	27.7	27.7	27.7	27.7
	30	1363.2	1024.2	221.2	1024.2	524.4	2250.1	524.4	221.2	524.4	351.3	524.4	524.4	221.2	65.5	65.5	2810.4	351.3	746.6	2250.1	746.6	8.2	27.7	27.7	27.7	49.2

## Sheet: Fig. S15b
	Vehicle	Alisertib	GTPP	Combination
	1363.2	524.4	2810.4	8.2
	1024.2	351.3	351.3	27.7
	221.2	524.4	746.6	27.7
	1024.2	524.4	2250.1	27.7
	524.4	221.2	746.6	49.2
	2250.1	65.5
	524.4	65.5
	221.2

## Sheet: Fig. S15c
	Days	Vehicle												Alisertib									GTPP								Etomoxir											Alisertib + GTPP
	4	258.1	221.2	221.2	221.2	184.4	128	221.2	128	184.4	221.2	128	184.4	128	153.6	153.6	153.6	221.2	184.4	221.2	128	128	221.2	128	128	221.2	128	128	128	65.5	128	65.5	128	128	128	128	153.6	128	128	221.2	65.5	221.2	153.6	221.2	258.1	153.6	128	351.3	221.2
	7	655.5	351.3	221.2	655.5	589.9	351.3	401.5	655.5	221.2	589.9	351.3	221.2	552	401.5	351.3	351.3	221.2	746.6	351.3	221.2	401.5	351.3	351.3	351.3	405.6	221.2	221.2	221.2	351.3	256	128	351.3	401.5	221.2	351.3	351.3	351.3	351.3	655.5	131.1	81.9	114.7	221.2	221.2	221.2	221.2	65.5	221.2
	9	746.6	1024.2	351.3	524.4	351.3	351.3	1024.2	1024.2	368.7	1126.6	351.3	351.3	351.3	351.3	351.3	1024.2	602.2	351.3	746.6	351.3	351.3	351.3	221.2	351.3	501.9	221.2	221.2	1229	351.3	351.3	524.4	401.5	258.1	368.7	351.3	351.3	351.3	351.3	295	655.5	221.2	221.2	102.4	65.5	102.4	221.2	221.2	221.2
	11	1487.1	524.4	524.4	829.6	351.3	451.7	1126.6	1024.2	401.5	786.6	1024.2	351.3	524.4	458.8	524.4	655.5	829.6	524.4	351.3	351.3	351.3	368.7	221.2	301.1	221.2	524.4	351.3	1126.6	221.2	351.3	524.4	451.7	1126.6	368.7	524.4	368.7	351.3	351.3	351.3	351.3	65.5	184.4	153.6	221.2	221.2	65.5	221.2	221.2
	14	1735	1363.2	655.5	1536.3	1487.1	501.9	1433.9	501.9	552	721	1858.9	524.4	721	1024.2	524.4	917.7	552	351.3	746.6	746.6	746.6	479.3	524.4	524.4	524.4	746.6	746.6	1126.6	351.3	1611.1	746.6	524.4	746.6	524.4	746.6	702.6	1363.2	1078.5	368.7	524.4	102.4	65.5	221.2	128	351.3	221.2	351.3	351.3
[truncated: 10 more columns]

## Sheet: Fig. S15d
	Vehicle	Alisertib	GTPP	Etomoxir	Ali+GTPP	Ali+Eto
	1735	721	479.3	1611.1	102.4	351.3
	1363.2	1024.2	524.4	746.6	65.5	221.2
	655.5	524.4	524.4	524.4	221.2	81.9
	1536.3	917.7	524.4	746.6	128	351.3
	1487.1	552	746.6	524.4	351.3	65.5
	501.9	351.3	746.6	746.6	221.2	65.5
	1433.9	746.6	1126.6	702.6	351.3	221.2
	501.9	746.6	351.3	1363.2	351.3	128
	552	746.6		1078.5	351.3	351.3
	721			368.7
	1858.9			524.4
	524.4

## Sheet: Fig. S15h
	TUNEL
	Vehicle	Alisertib	Etomoxir	Combination
	2	7	6	26
	1	8	0	18
	0	6	1	25
	0	9	1	33
	1	7	5	21
	Ki67
	Vehicle	Alisertib	Etomoxir	Combination
	113	87	89	9
	90	79	72	20
	64	84	53	10
	85	71	95	2
				16

## Sheet: Fig. S15i
	TUNEL
	Vehicle	Alisertib	GTPP	Combination
	1	10	1	18
	4	8	2	27
	2	5	1	36
	5	6	3	26
	2	3	4	12
	Ki67
	Vehicle	Alisertib	GTPP	Combination
	105	64	89	19
	92	71	71	37
	42	74	70	20
	71	46	80	13
				10
				18
