# Supplementary material for: Aurora kinase A inhibition reverses the Warburg effect and elicits unique metabolic vulnerabilities in glioblastoma
Source: Nat Commun. 2021 Sep 1;12:5203. doi: 10.1038/s41467-021-25501-x (PMC8410792; doi:10.1038/s41467-021-25501-x)
Supplement: Supplementary file 4 — Source Data [file 41467_2021_25501_MOESM4_ESM.zip › Source Data/Figure S2.xlsx]

## Sheet: Fig. S2b
	siNT+DMSO	siNT+Ali 50nM	siNT+Ali 200nM	siMyc+DMSO	siMyc+Ali 50nM	siMyc+Ali 200nM
	6.99	16.23	40.43	32.01	43.9	33.4
	8.03	15.93	41.04	34.26	45.7	34.31
	7.8	16.61	39.96	32.91	43.8	33.34

## Sheet: Fig. S2d
	siNT	siMyc	siAURK	siCombination
	16.58	55.3	26.7	57.3
	19.11	55.5	24.88	57.8
	17.98	54.9	26.11	57.2

## Sheet: Fig. S2e
	SF188					GBM22
	siNT	siMyc	siAURK	siMyc+siAURK		siNT	siMyc	siAURK	siMyc+siAURK
	0.919028	0.394039	0.645585	0.439556		1.01629	0.748476	0.720941	0.724103
	1.02442	0.430489	0.714182	0.486527		1.01376	0.667577	0.701933	0.695073
	1.05015	0.455731	0.708068	0.460952		0.99734	0.672696	0.709277	0.69702
	1.01951	0.444048	0.723102	0.439536		1.00382	0.654682	0.707327	0.655686
	1.03466	0.444022	0.721166	0.453149		0.951021	0.694065	0.690633	0.651546
	1.0293	0.431062	0.685591	0.453295		0.973691	0.70478	0.702677	0.675517
	1.00005	0.453911	0.682246	0.462394		1.01578	0.690339	0.715477	0.695156
	0.922878	0.40933	0.66846	0.428975		1.0283	0.731967	0.705575	0.736507

## Sheet: Fig. S2f
	DMSO	Alisertib
	1.06218	1.51914
	1.247	1.55028
	1.1516	1.57605
	1.2321	1.67195
	1.33582	1.80055
	1.53723	1.73927
	1.53865	1.62733
	1.45812	1.70859
