# Supplementary material for: Aurora kinase A inhibition reverses the Warburg effect and elicits unique metabolic vulnerabilities in glioblastoma
Source: Nat Commun. 2021 Sep 1;12:5203. doi: 10.1038/s41467-021-25501-x (PMC8410792; doi:10.1038/s41467-021-25501-x)
Supplement: Supplementary file 4 — Source Data [file 41467_2021_25501_MOESM4_ESM.zip › Source Data/Figure S3.xlsx]

## Sheet: Fig. S3c
MYC-Aurora	Aurora Ab only	MYC Ab only	No Ab
3	0	0	0
3	0	0	0
0	0	0	0
4	1	2	0
2	0	0	1
1	1	0	0
1	0	0	0
6	0	0	0
4	0	0	0
6	0	0	0
2	0	0	0
5	0	0	0
4	0	0	0
0	0	0	1
0	1	1	0
2	0	0	0
2	0	0	3
0	0	1	0
1	0	0	0
4	0	0	1
2	0	2	0
11	0	1	0
1	0	0	1
0	0	0	0
3	0	0	0
4	0	0	2
1	0	1	0
0	0	0	0
3	0	0	1
1	0	0	1
4	3	0	1
5	0	1	0
3	0	1	0
1	0	1	0
1	0	1	0
6	0	0	1
1	0	0	0
6	0	0	1
1	0	0	0
3	0	1	0
0	0	0	0
1	0	1	1
4	0	0	0
2	0	0	1
4	0	0	1
2	0	1	1
4	0	0	0
5	0	0	0
4	0	0	0
6	0	0	0
2	0	0	0
3	0	0	3
5	1	0	0
2	0	1	1
4	0	0	0
1	0	0	1
6	0	1	0
0	1	0	0
0	0	0	0
0	0	1	1
1	1	0	0
2	0	0	0
4	0	0	0
2	0	0	0
1	0	0	0
3	0	0	0
0	1	0	0
2	0	0	0
5	0	1	0
1	0	0	0
5	0	0	0
2	0	0	1
2	1	0	0
3	1	0	0
0	0	0	0
1	0	0	1
2	0	0	0
2	0	0	1
9	0	0	0
0	0	2	0
3	0	1	1
0	0	1	0
2	0	0	0
0	0	1	0
3	0	0	0
1	0	1	0
4	0	1	0
1	0	0	1
0	0	0	0
1	0	0	0
0	0	0	0
2	0	0	0
7	0	0	0
1	0	0	0
2	0	0	0
0	0	0	0
2	1	1	0
7	0	0	0
4	0	0	0
0	0	0	0
0	0	1	0
3	0	0	0
2	0	1	0
4	1	0	0
3	0	1	0
0	0	0	1
3	0	1	2
5	0	0	0
2	0	0	0
4	0	0	0
10	0	2	0
2	1	0	0
0	0	0	1
0	0	0	0
0	0	0	0
1	0	0	0
3	0	0	2
5	0	0	1
3	0	0	0
1	0	0	1
0	0	0	0
4	0	2	0
0	0	0	0
6	1	0	0
3	1	0	0
1	0	0	1
2	1	0	0
1	0	0	0
0	0	0	1
3	0	0	0
2	0	0	0
2	0	5	0
0	0	0	0
0	0	0	0
0	0	0	0
4	0	0	0
4	1	3	0
2	0	0	0
1	0	0	0
5	0	0	0
1	0	1	0
0	0	0	0
3	0	0	0
0	1	0	0
0	0	0	0
4	0	1	0
1	0	0	0
2	0	1	0
2	0	0	0
1	0	2	0
1	0	0	0
1	0	0	0
1	0	1	0
3	0	0	1
1	0	0	0
0	0	0	0
2	0	0	0
2	0	0	0
4	0	0	0
0	0	0	0
1	0	1	0
1	0	1	0
1	0	0	0
0	0	0	0
0	0	0	0
0	0	0	1
1	0	0	0
2	0	0	0
4	0	0	0
0	0	0	0
2	0	1	0
1	0	0	0
0	0	0	0
0	0	0	0
7	0	0	0
1	0	0	0
1	0	0	0
4	0	0	0
1	0	0	0
0	0	0	1
0	0	0	0
0	0	1	0
1	0	0	0
0	0	0	1
1	0	0	0
0	0	0	0
4	0	0	0
2	0	1	1
0	0	0	0
3	0	0	1
1	1	0	0
0	0	0	0
0	0	0	0
0	0	0	0
2	0	0	0
4	1	0	0
0	0	0	0
0	1	0	0
0	0	0	0
2	0	0	0
2	0	1	0
3	0	2	0
0	0	0	0
3	0	0	0
1	0	0	0
1	0	1	0
2	0	0	0
1	0	0	0
2	0	0	0
0	0	0	0
1	0	0	0
1	0	0	0
1	0	1	0
1	0	1	0
2	0	0	0
0	0	0	0
0	0	0	0
1	0	0	0
5	0	0	0
9	0	0	0
0	0	0	0
3	0	0	0
0	0	0	0
4	0	0	0
2	0	0	0
1	0	0	0
2	0	0	0
0	0	0	0
0	0	0	0
4	0	0	0
1	0	0	0
1	0	0	0
1	0	0	0
3	0	0	1
0	0	0	0
1	0	0	0
0	0	0	0
2	0	0	0
1	0	0	1
2	0	0	0
1	0	0	0
3	0	0	0
0	0	0	1
4	0	1	0
1	0	0	0
0	0	0	0
0	0	0	0
3	0	0	0
8	0	0	0
1	0	0	1
2	0	0	0
2	0	0	0
4	0	0	0
3	0	0	0
2	0	0	0
0	1	0	0
4	0	0	0
1	0	0	1
0	0	0	0
2	0	0	1
0	0	0	0
4	0	0	0
5	0	0	0
0	0	0	0
2	0	0	0
4	0	0	0
0	0	0	0
4	0	1	0
6	0	1	0
3	0	0	0
3	0	0	0
1	0	2	0
0	0	0	0
1	1	1	0
1	0	0	0
2	0	0	0
1	0	0	0
0	1	1	0
1	0	1	0
5	1	0	0
1	0	0	0
3	0	0	0
0	0	0	1
4	0	0	0
2	0	0	0
6	0	0	0
2	0	1	0
0	0	0	0
7	0	1	0
1	0	1	0
8	0	0	1
1	0	0	0
2	0	1	0
3	0	0	0
5	0	0	1
3	0	0	0
1	0	1	0
3	0	1	1
3	0	1	0
2	0	0	0
3	0	1	0
3	0	1	0
3	0	1	0
2	0	0	0
0	0	0	0
8	0	0	0
2	1	0	0
1	0	0	0
0	0	0	0
5	0	0	0
2	1	0	0
4	0	0	0
2	1	0	0
2	1	0	0
4	0	0	0
7	0	1	0
3	0	0	0
2	0	0	0
1	0	0	0
5	0	0	0
3	0	0	0
4	0	1	0
0	0	0	0
2	0	0	0
6	0	0	0
1	0	0	0
2	0	1	0
3	0	0	1
1	0	0	0
3	0	2	0
2	0	0	0
2	0	0	0
2	0	1	0
2	0	1	0
1	0	0	0
5	1	0	1
4	0	0	0
4	0	0	0
2	0	1	0
5	0	0	0
1	0	0	1
7	0	0	0
6	0	1	0
2	0	0	0
2	0	0	0
0	0	0	0
1	1	1	0
3	0	0	0
2	1	0	0
1	0	0	0
2	0	0	0
1	0	0	0
1	0	0	0
9	0	0	0
4	0	0	0
4	0	0	0
3	0	0	0
6	0	0	0
2	0	1	0
2	0	0	0
2	1	1	0
5	0	1	0
4	0	0	0
4	0	0	0
5	0	0	0
3	0	0	0
4	0	0	0
3	0	2	0
8	0	0	0
3	0	0	0
3	0	0	0
5	0	0	0
4	1	0	0
3	0	0	0
5	0	0	1
3	1	0	0
8	0	0	0
0	0	0	0
1	0	0	0
3	1	1	0
4	1	0	0
1	0	0	0
0	0	0	0
9	0	0	0
2	0	0	0
5	0	0	1
3	0	0	0
1	1	0	1
1	0	0	0
4	0	1	0
2	0	0	0
0	0	0	1
1	0	0	0
2	1	0	1
3	0	2	0
6	0	1	1
2	0	0	1
3	0	0	0
1	0	0	0
1	0	0	0
1	0	1	0
8	0	0	0
5	0	0	0
2	0	0	1
0	0	1	0
9	0	1	0
0	1	0	0
1	0	1	1
2	0	1	0
1	0	0	0
5	0	0	0
6	0	0	0
7	0	0	2
2	0	1	0
5	0	1	0
7	0	0	0
1	0	0	2
2	0	0	2
1	0	0	0
4	2	1	0
1	1	0	0
4	0	1	0
8	0	0	0
0	0	0	0
5	0	1	0
5	0	0	0
4	0	0	0
3	0	0	0
2	1	0	0
4	0	0	0
2	0	0	0
2	0	0	0
2	0	0	0
0	0	0	2
0	0	0	0
2	0	0	0
0	0	1	0
1	0	0	0
0	0	1	0
3	0	0	0
3	0	1	1
4	0	0	0
2	1	0	0
6	0	0	1
0	1	0	0
2	1	1	0
1	0	0	2
4	1	0	0
1	0	0	0
4	0	0	0
2	0	0	0
1	0	0	0
1	0	0	0
1	0	0	0
8	0	0	0
2	0	0	0
4	0	0	0
0	0	0	0
0	0	0	0
2	0	0	0
2	0	0	0
0	0	0	0
7	0	0	1
0	0	0	0
1	0	0	0
4	0	0	0
1	0	1	0
3	0	0	0
2	0	1	0
3	0	0	0
1	0	0	2
6	0	0	1
1	0	1	0
0	2	0	0
4	0	0	1
4	0	1	0
6	0	1	0
2	0	0	0
5	0	0	0
6	0	0	0
4	0	1	0
1	0	0	0
3	0	0	0
3	1	1	0
3	0	0	1
2	0	1	0
3	1	0	0
2	0	0	0
2	1	0	0
1	0	3	0
0	0	0	0
0	1	1	0
5	0	0	2
1	0	0	0
1	0	0	0
5	0	0	1
0	0	0	0
2	0	0	0
1	0	0	0
3	0	0	0
5	0	0	0
0	0	0	2
3	0	0	0
1	0	0	0
4	0	0	0
4	1	0	0
0	0	0	0
3	0	0	0
2	0	0	0
3	0	0	0
8	0	0	1
2	0	0	0
3	0	1	0
2	0	1	0
1	0	1	0
3	0	0	0
10	0	1	0
3	2	0	0
3	0	0	0
0	0	0	0
0	0	0	0
5	0	1	0
0	0	0	0
2	0	0	0
1	0	0	0
3	0	0	0
4	0	0	0
5	0	1	0
5	0	0	0
2	1	0	0
2	0	0	0
6	0	0	0
8	1	0	0
0	0	0	0
2	0	1	1
9	2	1	0
3	1	1	0
5	0	1	0
2	1	0	0
0	1	0	0
5	0	0	0
1	0	0	1
2	1	0	0
3	0	0	0
1	0	0	0
3	0	0	0
9	0	0	0
4	0	0	0
2	0	1	0
1	0	0	0
2	0	1	0
2	0	0	0
4	0	0	0
1	0	0	1
2	0	0	0
5	0	0	0
2	0	0	0
0	0	0	0
1	0	0	0
2	0	0	0
2	0	1	0
7	0	1	0
1	0	0	0
3	0	1	0
8	0	0	0
1	0	0	1
5	0	0	0
4	0	0	0
5	0	1	0
3	0	0	0
0	0	0	0
2	0	0	0
2	2	0	0
1	0	0	0
5	0	0	0
0	0	0	0
1	0	0	0
2	0	0	0
2	0	0	0
2	0	0	0
2	0	0	0
3	0	0	0
2	0	0	0
5	0	0	0
1	0	0	0
9	0	0	0
5	0	0	0
1	1	0	1
4	0	1	0
4	0	0	0
1	0	1	0
5	1	1	0
5	0	1	0
7	0	0	0
4	0	0	0
3	0	0	0
5	0	1	0
3	0	0	0
1	0	0	0
7	0	0	0
3	0	1	0
4	0	0	0
5	0	0	0
10	0	0	0
4	0	0	0
1	1	1	0
2	0	1	0
1	0	0	0
2	0	3	0
6	0	0	0
3	0	0	0
4	0	0	0
0	0	0	0
5	0	1	0
5	0	0	0
2	0	0	0
4	0	0	0
1	0	0	0
1	0	0	0
2	0	0	0
1	0	0	0
8	1	0	0
0	0	0	0
6	0	1	0
6	0	0	0
2	0	1	0
0	0	0	0
2	0	0	0
0	0	0	0
8	0	0	0
8	0	1	0
2	0	0	0
4	0	0	0
2	0	0	0
1	1	0	0
9	1	0	0
4	0	0	0
4	0	0	0
0	0	1	0
2	0	0	0
2	0	0	0
1	0	0	0
2	0	0	0
1	0	0	0
3	0	0	0
2	0	0	0
7	1	0	0
2	0	0	0
2	0	0	0
0	0	0	1
2	0	0	0
3	1	0	0
3	0	0	0
1	0	0	0
2	0	0	0
8	0	0	0
2	3	1	0
3		0	0
0		0	0
4		0	0
9		0	1
5		1	0
1		0	0
3		0	0
1		0	0
1		0	0
2		0	0
5		0	0
9		0	0
0		0	0
7		0	0
4		0	0
5		0	0
2		1	0
0		0	0
2		0	0
2		0	0
2		0	0
0		0	0
2		0	0
10		0	0
1		0	0
2		0	0
3		0	0
1		0	0
1		0	0
7		0	0
1		0	0
2		0	0
2		0	1
5		0	0
11		0	0
3		0	0
7		0	0
2		0	0
5		0	0
2		0	0
2		0	0
3		1	0
3		0	0
4		0	0
10		0	0
2		0	0
2		0	0
3		0	0
3		0	0
4		0	0
5		0	0
4		0	0
9		0	0
7		0	0
3		0	0
8		0	0
2		0	0
5		0	0
4		0	0
4		1	0
5		1	0
4		0	0
4		0	1
9		0	0
4		2	0
0		0	0
6		1	0
3		0	0
2		0	0
3		0	0
3		0	0
6		1	0
3		0	0
9		0	0
1		0	0
2		1	0
1		0	0
0		0	0
13		0	0
4		0	0
1		0	0
2		0	0
5		0	0
1		0	0
4		0	0
6		0	0
10		0	0
2		0	0
12		0	0
4		0	0
2		0	0
5		0	0
8		0	0
3		0	0
12		0	2
1		0	0
6		0	0
5		0	0
6		0	0
1		0	0
4		0	0
3		0	0
5		1	0
0		0
8		0
3		0
2		0
7		0
1		0
2		0
4
3
4
0
5
2
5
2
2
2
9
11
0
1
3
4
3
2
4
7
5
3
1
3
3
2
2
8
0
2
1
4
2
5
4
11
5
5
6
3
15
2
9
6
7
1
1
2
4
0
1
10
4
4
1
0
2
6
2
1
3
0
3
5
1
1
1
6
2
0
3
1
2
0
6
3
4
10
2
3
5
2
0
2
5
6
4
7
4
2
3
0
5
9
5
12
1
6
3
6
1
14
2
2
9
5
7
3
2
4
4
4
4
0
2
6
0
1
1
3
4
3
2
10
4
2
3
2
0
3
1
5
4
6
4
4
1
1
5
4
3
4
2
6
3
2
7
3
1
3
2
6
0
2
7
6
2
8
0
1
1
7
8
2
0
4
6
3
0
4
7
2
2
6
5
1
1
3
4
2
2
5
0
11
5
2
2
3
5
2
1
8
0
7
5
6
2
2
0
4
3
3
2
0
3
2
4
3
4
1
2
8
1
2
4
1
1
3
5
6
6
4
2
4
5
2
2
2
1
6
2
10
2
4
5
6
8
3
3
9
6
2
5
3
4
0
2
4
3
1
5
3
3
2
7
1
5
4
0
1
9
7
3
1
2
1
2
3
7
8
6
9
5
0
10
6
5
3
4
3
2
5
4
7
4
2
7
2
3
3
4
2
1
1
3
6
1
1
1
0
3
3
1
6
4
4
2
2
2
3
0
2
6
9
3
5
2
3
1
2
2
4
1
1
0
1
2
2
1
8
0

## Sheet: Fig. S3e
MYC-Aurora	Aurora Ab only	MYC Ab only	No Ab
1	0	0	0
7	0	0	0
2	0	0	0
10	0	1	0
2	1	1	0
1	0	1	0
2	0	2	0
14	0	0	0
2	0	0	0
2	0	1	0
5	1	0	0
11	0	4	0
5	1	0	0
1	0	0	0
6	0	0	0
6	0	0	0
8	0	0	0
4	0	1	0
11	0	1	0
5	0	0	0
1	0	2	0
2	0	0	0
4	1	1	0
2	0	0	0
12	0	0	0
4	1	1	0
6	0	0	0
2	0	0	0
4	0	0	0
4	0	0	0
3	0	0	0
4	0	1	0
6	0	0	0
2	0	0	0
6	2	0	0
6	0	1	1
7	1	0	0
7	0	0	0
9	0	1	0
12	0	0	0
8	0	0	0
5	1	1	0
3	2	1	0
1	0	1	0
2	0	2	0
3	2	0	0
13	1	2	0
1	0	0	0
9	0	0	0
1	0	2	1
3	0	2	1
3	2	0	0
7	0	0	2
5	0	1	0
4	0	1	0
2	1	0	1
7	0	1	0
8	0	1	0
16	0	0	0
8	0	0	0
0	0	0	0
1	0	1	0
3	1	2	0
5	0	1	1
8	1	0	0
14	0	0	0
4	0	0	0
9	0	1	0
3	0	0	2
2	0	1	0
4	0	0	0
5	0	0	0
8	0	4	0
7	0	2	0
11	2	0	1
4	0	3	0
2	0	1	0
2	1	0	0
3	0	0	0
11	1	0	0
5	3	1	1
3	1	3	0
5	0	2	0
9	1	2	0
11	1	1	0
12	0	2	0
4	1	0	0
6	0	0	0
4	0	1	0
3	1	1	1
4	0	3	0
10	0	1	0
5	0	1	0
5	0	1	0
2	0	0	0
2	1	0	0
1	1	3	0
4	1	1	0
6	0	2	0
9	0	0	1
5	1	0	0
3	0	2	0
5	2	0	0
4	0	3	0
2	0	1	0
7	1	0	0
2	0	2	0
1	0	1	0
1	0	0	0
5	0	0	0
9	0	0	0
2	0	2	3
2	1	1	0
5	2	0	1
9	1	0	0
12	2	2	0
10	1	0	0
1	1	0	0
4	1	0	0
2	0	4	2
1	1	0	0
4	0	0	0
2	0	2	0
4	1	1	0
3	0	0	0
9	0	0	0
5	1	0	0
7	0	1	0
1	0	1	0
7	0	0	0
11	0	1	1
4	0	2	1
5	1	0	0
7	0	1	0
7	1	0	1
2	0	0	0
2	0	1	0
4	0	2	0
4	0	1	0
3	0	0	1
3	2	0	0
5	0	0	0
3	0	1	0
3	0	0	0
6	1	0	0
4	0	1	0
2	1	0	0
16	1	1	0
1	0	1	0
7	0	2	0
8	1	0	0
9	0	1	0
1	0	0	0
3	0	1	0
6	0	2	1
5	1	0	0
2	0	1	0
10	3	1	0
9	1	2	0
0	1	0	0
3	0	1	0
2	0	1	0
2	0	2	0
7	1	1	0
3	0	1	0
4	0	1	0
3	1	1	0
2	0	1	1
3	0	1	0
5	0	2	0
11	0	0	0
3	0	2	0
4	1	0	0
2	0	0	0
4	1	0	0
2	1	3	0
4	1	0	1
2	0	0	0
2	1	2	0
4	1	0	0
4	0	0	0
3	0	0	1
6	0	0	1
2	0	0	0
5	0	0	0
4	0	0	0
4	0	0	0
2	0	2	0
4	1	0	0
3	0	2	0
5	0	0	0
7	0	2	1
5	0	1	1
4	1	1	0
5	0	0	0
9	0	0	0
3	0	0	0
3	0	0	0
1	0	0	0
3	0	0	0
4	1	0	0
4	0	0	1
4	0	1	0
3	0	0	0
5	0	2	1
5	0	0	1
4	0	1	0
7	0	0	0
4	1	2	0
3	0	0	0
5	0	0	0
8	0	1	0
9	0	0	0
7	0	0	0
5	0	0	0
7	2	2	0
2	0	1	0
3	1	0	0
4	1	1	0
8	0	0	0
10	0	2	0
3	1	0	0
3	0	1	0
11	0	0	0
4	0	1	1
11	0	0	0
6	1	2	0
5	0	0	0
8	0	0	0
1	1	0	0
7	0	0	0
9	0	1	0
12	0	1	0
3	0	0	1
1	2	0	2
6	0	1	0
4	2	3	0
7	0	1	2
3	0	0	0
7	0	2	0
6	1	1	0
8	0	0	0
6	0	0	0
2	0	0	0
1	0	0	0
2	0	0	1
6	1	1	0
2	1	2	0
3	3	1	0
8	0	0	0
6	0	1	1
5	0	0	0
16	0	2	0
4	0	0	0
2	1	0	0
3	0	1	0
2	0	1	1
5	0	1	0
10	0	0	0
3	1	1	0
1	0	1	1
6	1	0	2
12	0	0	0
5	0	0	0
5	1	0	0
8	0	4	1
1	0	1	0
6	0	2	0
14	0	1	0
3	0	1	0
9	0	1	0
6	1	0	0
6	0	1	0
9	1	0	0
2	0	0	0
2	0	0	1
1	0	0	0
8	0	4	0
8	0	0	0
22	0	0	1
5	0	1	1
1	1	0	0
4	1	0	0
4	0	0	0
3	0	0	0
7	0	1	0
7	0	1	0
9	0	0	0
6	1	1	0
1	1	0	0
13	0	2	1
8	0	0	0
3	2	0	0
1	0	1	0
19	0	2	0
7	0	1	0
7	1	0	0
9	0	0	0
8	0	0	0
6	0	0	0
6	0	1	0
4	0	1	0
3	0	0	0
12	0	1	0
16	0	1	0
3	0	0	0
4	0	1	1
4	0	0	0
6	0	0	0
5	0	1	0
6	1	0	0
8	0	0	0
15	0	0	0
18	0	0	0
8	0	1	0
4	0	0	0
3	1	0	0
9	0	0	0
5	1	0	0
5	0	1	1
3	1	0	0
2	1	0	0
11	0	2	0
9	0	0	0
10	0	3	1
1	0	0	1
7	0	0	0
6	2	1	0
1	0	0	2
7	0	1	0
3	0	0	0
8	0	0	0
5	1	0	0
9	0	0	0
12	0	0	0
7	0	2	0
10	1	0	0
13	0	0	1
5	0	1	0
8	0	1	0
4	2	0	0
1	0	0	0
6	0	0	0
8	0	0	0
3	0	0	0
5	0	0	1
11	1	0	0
10	1	3	1
7	0	1	0
5	3	1	0
6	0	0	0
4	0	0	0
11	0	4	0
4	0	0	0
17	0	2	0
1	0	1	0
10	0	0	1
4	0	0	1
7	0	1	0
2	3	0	0
3	1	0	0
3	0	0	0
5	0	0	2
6	0	0	0
4	1	0	0
4	1	1	0
6	0	0	1
8	0	1	0
10	0	0	0
2	0	2	0
4	1	0	0
10	0	1	0
16	0	0	0
8	1	0	0
5	1	0	0
12	1	1	0
4	1	2	0
4	0	1	0
2	0	0	1
3	1	0	0
9	0	3	0
10	0	0	0
2	0	1	0
5	0	2	0
5	0	1	0
0	0	0	0
9	0	1	0
12	0	0	0
4	1	1	1
2	2	1	0
2	0	0	2
15	0	0	0
7	0	5	0
9	0	3	0
4	1	3	0
8	0	1	0
8	1	0	0
2	0	3	0
8	0	4	1
5	0	0	0
5	0	0	0
6	0	0	0
8	0	1	0
6	0	1	0
6	1	1	0
3	0	2	0
11	0	4	0
2	0	0	0
8	0	0	0
5	0	2	0
6	0	1	1
6	0	0	0
4	0	3	1
4	2	2	0
14	0	0	0
1	4	0	0
4	0	2	0
2	0	0	0
6	1	0	0
5	1	2	0
4	0	0	0
6	0	3	0
3	1	1	0
3	0	5	0
5	1	0	0
4	0	2	0
10	3	0	0
7	0	2	0
2	0	1	0
7	0	3	0
4	0	0	0
3	0	1	0
14	0	0	0
5	2	1	0
7	0	0	0
4	1	0	0
2	2	0	0
4	0	0	0
1	0	0	1
2	0	1	0
4	1	1	0
5	0	0	0
7	0	2	0
5	0	1	0
1	0	2	0
7	0	0	0
3	0	1	0
6	0	1	0
5	1	0	0
4	0	1	0
10	0	1	0
1	0	0	0
2	0	0	0
7	0	1	0
5	0	1	0
2	1	1	0
5	0	0	0
6	0	0	1
6	0	0	0
4	0	0	0
15	0	1	0
9	0	1	0
5	0	1	0
6	0	0	0
10	0	0	0
6	0	1	0
6	0	1	0
3	1	1	0
9	1	2	0
8	1	1	0
5	0	0	0
5	0	1	0
10	0	1	0
4	0	1	0
6	1	1	0
11	0	0	0
6	0	0	0
5	0	2	1
8	0	2	0
4	2	0	0
6	0	1	0
4	0	0	0
4	0	1	0
4	0	1	0
7	0	0	0
2	1	0	0
7	0	0	0
4	0	1	0
1	0	1	0
13	0	0	1
6	0	1	0
3	0	0	0
15	0	0	0
7	0	0	0
3	0	1	1
6	1	4	1
9	0	1	0
2	1	0	0
5	0	1	0
11	0	0	0
5	0	0	0
2	0	3	0
3	1	1	0
5	0	0	0
9	0	1	0
12	0	1	0
4	0	0	0
0	1	0	0
10	0	2	0
10	1	0	0
8	1	0	0
6	1	0	0
7	0	0	0
7	0	0	0
1	0	1	1
4	1	0	0
12	0	1	0
6	0	2	0
8	1	2	0
8	0	0	0
6	0	0	0
2	1	0	0
4	0	0	0
1	0	0	0
4	1	0	0
7	0	1	0
7	0	0	0
8	1	2	1
4	0	0	0
11	1	0	0
5	0	0	0
6	0	0	0
8	1	0	0
7	1	1	0
10	0	2	0
16	0	0	0
10	1	0	0
4	0	0	0
3	0	2	0
10	0	0	0
5	0	0	0
6	0	0	0
2	1	1	0
3	0	1	0
1	0	2	0
3	0	0	0
9	1	0	0
3	0	2	0
3	0	1	0
3	0	0	0
4	3	0	0
6	0	1	0
2	1	0	0
3	0	2	0
1	0	1	0
4	0	0	0
5	1	2	0
4	0	0	1
2	0	1	0
8	2	1	0
4	0	1	0
3	0	3	0
7	0	0	0
3	0	0	0
3	2	0	0
1	2	1	0
6	0	1	0
4	0	1	0
2	1	1	0
4	0	1	0
7	0	0	0
11	1	3	1
7	0	0	0
4	0	0	1
3	0	0	0
2	1	0	1
5	1	1	1
4	0	1	0
5	0	1	0
4	0	0	0
5	0	1	0
3	0	1	3
5	0	2	1
4	0	1	0
6	2	5	1
9	2	0	0
3	0	0	0
4	0	1	0
2	1	0	0
6	1	0	0
6	0	0	0
4	1	0	0
2	1	1	0
4	1	0	0
7	0	0	0
5	0	1	0
7	1	0	0
5	0	0	0
3	3	3	0
4	0	0	1
7	0	0	1
5	0	0	0
2	0	1	0
8	0	0	0
1	0	0	0
7	0	1	0
6	0	1	0
3	0	1	0
6	0	0	0
3	0	1	0
1	0	0	0
5	0	0	0
4	0	0	0
4	0	0	0
5	0	1	0
2	0	0	0
3	0	1	0
3	0	1	0
11	0	0	0
6	0	2	1
1	0	0	1
4	1	0	0
2	3	0	0
2	1	0	0
5	1	1	2
2	0	0	0
2	0	1	1
4	1	1	1
7	1	0	0
3	1	0	0
8	0	0	0
1	0	0	1
3	1	0	0
1	0	0	0
3	2	0	0
1	2	0	1
5	0	1	0
3	0	0	0
11	0	0	0
2	0	0	0
2	0	0	0
6	0	0	1
5	1	1	2
3	0	1	0
0	1	1	0
3	0	0	0
1	1	0	0
3	2	0	0
3	1	0	0
3	1	1	0
0	3	0	0
3	3	1	0
3	1	2	0
10	2	0	0
7	2	0	0
1	1	1	0
10	0	0	0
1	0	0	0
7	0	1	0
8	1	1	0
1	2	3	0
3	0	0	1
2	0	0	0
11	0	1	0
2	0	0	0
2	1	1	1
0	2	0	0
3	1	1	0
3	1	0	0
3	1	0	0
2	0	0	0
3	0	1	0
6	2	1	0
5	0	0	0
2	0	1	0
4	0	1	0
3	1	0	0
4	2	0	1
2	0	0	0
5	0	0	2
5	0	0	0
3	0	0	0
2	2	0	0
6	0	2	1
2	0	0	0
0	3	1	0
6	0	5	0
0	0	0	0
3	1	0	0
2	0	0	0
7	0	0	0
1	4	6	0
0	0	0	1
5	0	0	0
2	0	2	0
9	1	0	0
9	0	1	0
2	2	0	2
3	1	1	0
3	2	0	0
2	0	2	0
3	0	0	0
4	1	0	0
2	0	0	0
2	0	0	0
1	0	1	0
6	1	1	1
2	2	1	0
4	0	0	0
5	0	0	0
5	0	4	1
2	2	0	0
4	1	0	0
3	3	1	1
3	1	1	1
0	1	1	0
5	1	3	0
5	2	1	0
3	2	1	0
0	0	0	0
4	1	0	0
5	0	0	0
2	0	0	0
4	0	0	1
4	0	0	1
2	1		0
8	1		1
2	3		1
5	0		0
2	4		0
2	0		0
4	0		0
0	3		0
3	0		1
3	1		0
3	2		0
9	1		0
6	0		0
4	1		0
2	1		0
5	0		1
2	1		0
4	0		0
1	0		0
4	0		1
2	1		0
4	2		0
1	0		0
8	1		0
5	1		0
2	0		0
2	0		0
4	0		1
1	3		0
3	0		0
5	0		0
3	0		0
4	2		1
3	0		0
4	1		0
4	1		1
0	0		0
4	0		0
6	0		0
3	0		1
2	0		0
2	0		0
2	0		0
6	0		0
8	2		0
2	2		0
7	0		0
4	0		0
3	5		1
9	0		0
4	1		0
6	0		0
3	0		0
0	1		0
4	0		0
6	0		0
2	0		0
0	2		0
1	1
0	0
5	0
2	0
1	0
3	0
5	2
1	4
2	0
1	2
5	1
3	1
3	1
2	4
3	0
1	3
1	2
11	0
0	0
1	1
2	1
2	0
1	0
3	3
4	0
1
3
2
2
1
4
4
2
1
7
4
3
3
1
3
7
2
6
4
2
2
4
1
0
1
3
2
3
11
8
2
3
1
5
7
2
4
1
0
1
0
1
5
5
1
0
1
2
4
3
6
1
2
2
3
2
4
3
1
2
1
0
5
2
3
0
5
2
1
3
2
2
2
2
7
2
1
5
2
3
7
2
2
4
7
0
4
1
6
4
8
1
2
2
1
1
2
2
6
2
1
2
5
3
8
0
4
4
3
2
1
2
2
4
2
5
3
5
0
4
4
1
5
3
4
2
0
3
1
4
2
0
6
1
5
2
2
3
1
5
0
1
1
1
3
6
3
3
6
5
2
5
2
2
4
1
3
0
3
3
4
5
2
4
2
2
5
2
4
8
6
7
0
1
3
3
3
7
5
1
1
0
2
3
0
2
1
8
3
7
1
5
4
1
3
5
6
2
6
2
1
4
2
8
4
1
5
2
4
4
4
1
2
1
2
1
1
6
7
7
5
6
7
0
3
4
3
2
5
5
5
2
4
1
5
1
3
5
3
2
2
10
4
4
4
2
4
1
10
9
8
3
2
2
16
2
8
3
5
2
3
3
5
5
5
1
4
4
4
0
2
4
2
3
7
4
2
7
3
2
6
1
6
7
4
4
3
7

## Sheet: Fig. S3f
	DMSO	Alisertib 0.2uM	Alisertib 0.5uM	Alisertib 1uM
	1	1.4903	1.66109	3.80446

## Sheet: Fig. S3i
MYC-Aurora_DMSO	MYC-Aurora_Ali
6	5
6	3
12	10
7	7
12	1
6	9
6	6
7	1
5	9
5	0
1	6
7	6
7	8
9	3
4	3
3	5
7	3
8	7
10	2
12	3
6	2
5	3
4	8
7	3
6	7
7	6
7	1
9	5
8	7
7	1
7	6
7	4
6	3
9	3
3	7
8	5
9	16
14	4
12	2
10	2
8	0
7	0
7	1
7	2
11	2
8	9
7	3
10	5
5	3
6	4
7	12
5	2
4	16
7	2
6	6
16	8
8	2
6	0
1	3
12	5
7	5
14	7
7	6
6	2
8	1
7	4
9	4
3	2
10	4
2	5
1	1
11	3
8	3
12	3
9	4
8	9
2	1
7	0
7	3
10	2
10	4
11	4
6	20
5	5
10	0
8	6
10	6
11	4
5	5
8	2
13	5
10	0
9	4
5	9
8	3
1	3
5	11
12	1
13	7
7	3
6	1
7	5
7	8
4	5
6	7
5	4
11	3
5	5
8	5
7	2
5	0
10	0
13	3
14	0
10	1
6	3
17	9
4	0
5	5
5	5
7	0
13	3
6	11
6	5
8	2
8	7
9	6
7	0
23	6
7	2
7	5
10	2
13	0
6	8
6	3
12	0
12	9
6	1
6	4
11	2
9	2
14	2
6	4
8	5
5	5
7	1
5	0
8	4
8	3
6	5
11	4
6	7
14	2
4	1
8	1
9	3
4	0
5	6
12	13
6	3
10	8
9	0
8	3
9	4
9	6
3	1
7	0
8	0
7	0
4	0
7	9
11	1
6	2
4	0
7	2
11	1
6	7
5	2
7	1
17	2
8	5
11	2
12	2
7	2
11	0
8	4
4	7
15	2
12	4
8	4
	5
	1
	4
	0
