# Supplementary material for: Aurora kinase A inhibition reverses the Warburg effect and elicits unique metabolic vulnerabilities in glioblastoma
Source: Nat Commun. 2021 Sep 1;12:5203. doi: 10.1038/s41467-021-25501-x (PMC8410792; doi:10.1038/s41467-021-25501-x)
Supplement: Supplementary file 4 — Source Data [file 41467_2021_25501_MOESM4_ESM.zip › Source Data/Figure S4.xlsx]

## Sheet: Fig. S4d
		SF188+siNT			SF188+siGSK3b
	Ali 0	1	1	1	1	1	1
	Ali 50 nM	0.698001	0.634459	0.798895	1.03588	0.85398	0.931853
	Ali 100 nM	0.526408	0.656056	0.747799	1.03187	0.927736	0.95659
	Ali 200 nM	0.378102	0.340784	0.541765	0.828599	0.737865	0.759067

## Sheet: Fig. S4g
GSK-Aurora	Aurora Ab only	GSK Ab only	No Ab
16	0	3	2
14	1	1	1
14	0	5	0
14	0	4	1
20	0	1	0
29	0	0	0
7	0	5	0
16	0	2	1
17	0	2	0
19	0	1	0
23	0	3	0
26	1	1	0
16	0	4	0
16	1	0	0
15	0	2	0
17	0	2	0
15	1	0	0
19	0	0	1
15	0	3	0
13	0	4	0
17	1	5	0
8	0	0	0
15	0	6	0
12	1	4	0
19	0	3	1
18	0	1	0
18	2	1	0
12	0	3	0
15	0	0	0
32	0	1	0
15	0	7	0
17	1	1	0
17	0	0	0
16	0	5	0
15	0	1	0
24	0	0	1
20	1	3	0
23	0	0	0
17	1	0	0
16	0	6	0
21	1	9	1
12	0	0	0
13	0	4	0
23	0	1	0
13	0	0	1
9	0	3	0
11	0	4	0
15	0	0	0
26	0	1	2
16	0	5	1
26	0	0	0
20	0	3	0
13	0	4	0
13	0	1	0
17	0	1	0
10	0	0	0
19	0	5	0
15	0	2	0
19	0	2	0
15	0	5	0
18	1	1	0
33	1	5	0
22	0	0	1
17	0	2	0
14	0	0	0
19	1	0	0
15	0	4	1
5	1	2	0
12	0	0	0
12	1	0	1
14	0	0	0
17	0	3	0
12	0	3	0
22	0	3	0
22	1	2	0
11	0	1	0
12	0	0	0
26	0	1	0
21	1	4	0
22	0	3	0
11	0	1	0
12	0	1	0
17	0	0	0
13	0	1	0
18	0	2	0
15	0	2	0
16	0	0	0
21	0	0	0
18	1	0	1
21	0	0	0
9	0	12	0
15	1	3	0
16	0	1	0
18	1	2	0
16	0	0	0
16	0	0	1
17	2	1	0
40	0	2	0
9	0	5	0
18	1	0	0
20	0	1	0
11	0	1	0
12	0	2	0
13	1	0	0
9	0	1	1
13	1	1	0
14	1	0	0
17	0	1	0
21	0	4	0
13	0	5	0
20	3	3	0
11	0	1	0
30	3	1	0
12	0	0	0
19	0	9	0
13	2	0	0
15	2	0	0
11	3	0	1
17	3	0	0
22	1	0	0
20	1	2	0
15	0	7	0
13	2	0	0
28	2	2	0
10	0	2	0
19	0	0	0
14	2	0	0
11	0	2	0
11	2	1	0
13	4	0	0
21	0	1	0
17	1	2	0
16	1	2	0
12	2	0	0
21	1	1	0
17	1	0	0
6	2	2	0
5	1	0	0
17	1	1	0
25	1	4	0
21	3	0	0
12	5	1	0
20	3	0	0
11	4	1	0
18	2	2	0
15	4	0	0
23	0	1	0
9	0	4	0
20	2	0	0
11	0	0	0
12	4	1	0
19	1	0	0
13	4	1	0
13	5	0	0
12	2	0	0
17	0	1	0
23	3	4	0
15	3	0	0
27	0	0	0
16	2	3	0
21	5	0	0
11	2	1	0
18	5	0	0
19	4	2	0
9	4	1	0
13	2	0	0
22	3	0	0
17	1	2	0
11	2	3	0
7	3	5	0
15	2	1	0
10	3	0	0
24	6	0	0
13	0	0	1
8	0	5	0
15	1	0	0
17	3	4	0
17	0	1	0
15	0	1	0
23	1	0	0
14	0	3	0
21	0	1	0
14	1	1	0
14	0	0	0
17	0	0	0
17	1	0	0
12	0	0	0
15	4	0	0
16	1	0	1
15	1	0	0
15	1	0	0
13	0	2	0
9	0	0	0
8	1	0	0
19	0	0	0
16	0	0	0
18	2	0	0
10	0	0	0
11	2	0	0
10	3	0	0
15	1	0	0
11	1	0	0
13	0	0	0
19	1	0	0
15	0	0	0
13	0	0	0
14	0	0	0
13	3	0	0
10	1	0	0
12	1	0	0
10	1	0	0
16	1	0	0
12	4	0	0
9	2	0	0
14	1	0	0
11	1	0	0
15	1	0	0
12	2	0	0
11	0	0	0
11	2	0	0
3	4	0	0
7	2	0	0
6	3	0	0
7	0	0	0
12	3	0	0
6	4	0	0
9	1	0	0
13	2	0	0
12	0	0	0
11	3	0	0
11	6	0	0
7	6	0	0
10	2	0	0
7	3	0	0
11	3	1	0
13	1	0	0
14	1	0	0
7	4	0	0
11	2	0	0
15	0	0	0
4	0	0	0
11	0	0	0
2	0	0	0
5	0	0	0
14	0	0	0
9	0	0	0
6	0	0	0
5	0	0	0
4	0	0	0
1	1	2	0
1	0	0	0
2	0	1	0
6	1	0	0
16	0	1	0
5	0	0	0
3	0	0	0
8	0	1	0
7	0	0	0
6	0	0	0
8	0	0	0
2	2	0	0
3	0	0	0
9	0	2	0
1	0	0	0
5	0	1	0
7	0	0	0
2	0	0	0
2	0	0	0
4	0	0	0
7	0	0	0
15	0	0	0
6	0	0	0
9	1	0	0
4	0	0	0
3	0	0	0
8	0	1	0
7	1	0	0
3	0	0	0
3	0	0	0
8	0	0	0
9	0	0	0
5	0	0	0
9	0	1	0
8	0	0	0
0	0	0	0
7	0	0	0
5	0	1	0
8	0	1	0
2	0	0	0
8	0	0	0
7	0	0	0
4	0	0	0
6	0	0	0
3	0	1	0
10	0	1	0
7	0	0	0
5	0	0	0
1	1	0	0
9	0	1	0
3	0	0	0
3	1	0	0
5	0	0	0
2	0	1	0
2	0	0	0
6	0	0	0
2	0	0	0
5	0	0	0
8	0	0	0
8	0	0	0
0	0	1	0
0	0	0	1
1	0	1	0
0	0	0	0
0	0	0	0
0	0	0	0
0	0	0	0
2	1	0	0
0	0	0	0
2	0	0	0
1	0	0	0
1	0	0	0
0	0	0	0
0	1	0	0
2	0	1	0
0	0	0	0
0	1	2	0
2	0	1	0
4	0	1	0
2	0	0	0
0	0	2	0
2	0	0	0
0	1	0	0
0	0	0	1
2	0	2	0
1	1	1	0
0	0	1	0
0	0	0	0
2	0	0	1
0	1	0	0
2	0	1	0
0	0	0	0
2	0	0	1
4	0	1	0
1	0	0	0
2	0	0	0
0	0	0	0
4	0	0	0
1	0	0	0
0	2	0	0
2	0	0	0
0	0	0	0
8	1	0	0
0	0	0	0
0	0	0	0
0	0	1	0
0	0	0	0
0	0	0	0
0	0	1	0
0	0	0	0
1	1	0	0
2	0	0	0
0	0	1	0
0	1	0	0
0	3	0	0
0	4	0	0
0	2	0	0
1	0	0	0
2	2	0	0
0	2	1	0
3	1	1	0
0	2	1	0
0	4	1	0
1	4	0	0
0	1	0	0
0	1	1	0
0	1	0	0
2	0	1	0
1	1	0	0
0	2	0	0
3	1	1	0
14	2	0	0
7	4	2	0
5	2	1	0
12	1	2	0
15	2	0	0
5	2	0	0
12	1	0	0
6	1	2	1
7	2	0	0
8	1	0	0
13	0	0	0
11	4	1	0
11	3	0	0
7	2	0	0
11	2	1	0
10	3	0	0
16	0	0	0
12	1	0	0
6	4	0	0
14	2	0	0
8	4	0	0
11	1	0	0
10	6	0	0
5	3	0	0
6	0	0	0
10	1	0	0
11	4	0	0
8	0	0	1
5	3	0	0
4	3	0	0
7	1	0	0
14	3	0	2
7	6	0	0
11	2	0	1
11	3	0	0
10	6	0	0
12	3	0	0
11	11	1	0
6	0	0	0
17	2	0	0
17	0	0	0
10	0	0	0
6	4	0	0
7	1	0	1
9	1	0	0
11	0	0	0
10	0	0	1
6	4	0	0
7	1	0	0
14	0	1	0
10	2	0	0
7	2	0	0
8	6	0	1
9	3	0	0
7	4	0	0
12	2	0	0
8	0	0	0
8	5	0	0
11	0	0	0
9	1	0	0
9	3	0	0
13	10	0	1
7	7	0	0
7	4	0	0
7	3	0	0
7	3	0	0
14	2	0	0
12	5	0	0
10	1	0	0
9	2	0	0
3	1	0	0
16	6	0	0
7	0	0	0
9	2	0	0
9	5	0	0
10	3	0	0
7	1	0	0
9	5	0	0
14	4	0	0
11	2	0	0
10	5	0	0
8	3	0	0
10	3	0	0
14	4	0	0
8	3	0	0
13	1	0	0
8	2	0	0
8	7	0	0
10	5	0	0
12	5	0	0
3	1	0	0
1	0	0	1
3	4	0	0
8	3	0	0
9	3	0	0
13	5	0	0
6	3	0	0
21	1	0	0
7	4	0	0
4	1	0	0
7	5	0	0
7	0	0	0
5	3	0	0
7	3	0	0
18	3	0	0
19	2	0	0
15	1	0	0
27	3	0	0
28	0	0	0
17	3	0	0
13	1	0	0
18	0	0	0
26	3	0	0
17	1	0	0
14	6	0	0
13	5	0	0
8	9	0	0
21	2	0	0
11	3		0
16	0		0
14	2		0
16	5		0
17			0
13			0
15			0
32			0
13			0
18			0
17			0
10			0
15			0
20			0
20			0
25			0
19			0
21			0
13			1
16			0
18			0
11			0
15			0
12			0
13			0
9			0
30			0
19			0
12			0
14			1
18			0
18			0
21			0
16			0
8			0
12			1
11			0
13			0
20			0
12			0
11			0
18			0
23			0
9			0
16			0
14			0
21			0
22			0
18			0
13			0
12			1
18			0
17			0
13			0
8			1
20			0
10			0
12			0
13			0
20			0
22			0
11			0
11			0
13			0
13			0
13			0
19			1
12			0
10			0
14			0
18			0
13			0
17			0
14			0
9			0
11			0
15			0
8			0
12			0
14			0
20			0
14			0
13			0
18			0
14			0
11			0
6			0
15			0
8			0
8			0
10			0
9			0
10			0
13			0
12			0
17			0
7			0
12			0
19			1
6			0
6			0
19			0
15			0
12			0
17			0
18			0
12			0
10			0
20			0
21			0
12			0
8			0
12			0
12			0
11			0
13			0
11			0
5			0
10			0
8			0
13			0
9			0
18			0
9			0
14			1
23			0
17			0
11			0
7			0
9			1
10			0
1			0
18			0
16			0
15			0
12			0
5			0
7			0
8			0
2			0
9			0
9			0
12			0
13			0
12			0
10			0
7			0
14
16
12
9
12
4
7
13
9
17
5
20
5
10
12
8
8
9
5
18
8
9
3
5
5
4
11
11
13
12
13
13
9
4
7
9
8
12
10
11
5
10
7
13
11
6
4
10
2
5
4
3
1
6
11
3
5
8
3
5
0
5
5
4
5
5
8
3
4
1
0
4
0
2
4
1
3
7
0
1
2
2
6
0
1
0
2
0
0
2
0
0
1
3
0
0
3
0
1
2
0
1
1
1
1
1
2
1
1
1
3
1
1
3
1
1
0
1
0
3
0
4
1
2
3
5
2
3
0
2
1
4
6
3
0
1
0
1
2
1
0
0
3
0
0
1
0
0
0
1
3
2
0
0
1
0
1
1
0
0
1
0
0
0
0
0
0
1
0
0
1
2
0
0
0
2
0
1
0
0
0
0
1
0
0
0
0
0
0
0
0
0
0
0
1
1
1
0
1
0
1
0
0
0
0
0
0
0
0
1
0
1
0
0
1
1
0
1
1
0
3
0
0
0
0
1
0
0
0
0
0
0
0
0
0
0
2
0
0
0
0
0
0
0
0
0
0
0
0

## Sheet: Fig. S4i
GSK-Aurora	Aurora Ab only	GSK Ab only	No Ab
6	6	8	0
8	5	4	0
9	5	12	2
14	3	4	1
14	5	1	1
16	3	4	2
5	9	10	1
13	2	2	2
11	4	5	0
12	4	2	4
19	5	6	1
14	2	8	1
13	2	8	1
14	8	8	1
17	7	8	1
14	5	7	1
14	9	5	1
17	2	7	1
17	7	11	1
11	5	1	1
25	5	12	0
16	9	8	1
21	6	6	1
9	4	5	1
15	7	5	1
25	3	6	2
26	2	13	0
14	2	8	1
23	9	8	2
14	5	3	1
21	1	7	0
13	4	5	0
18	4	5	0
11	1	1	0
12	3	7	1
12	2	4	1
20	4	5	1
11	8	7	2
14	3	9	0
29	1	4	0
14	4	3	0
14	7	4	1
10	7	5	0
9	2	1	4
7	3	6	2
17	1	7	0
15	6	2	1
12	2	4	0
15	4	13	0
19	5	9	2
17	4	9	0
20	2	6	0
11	4	11	1
14	4	3	1
14	5	6	0
10	6	5	1
15	4	10	1
13	2	4	1
15	7	8	1
8	4	8	0
15	0	2	2
14	2	8	0
11	4	10	3
17	4	5	0
19	5	29	0
15	2	12	4
10	5	3	0
11	3	5	1
14	3	9	1
20	2	7	2
17	4	5	1
14	6	10	1
14	0	11	0
18	5	10	1
13	3	6	1
15	3	8	2
19	6	8	0
20	4	6	1
12	2	6	2
12	3	8	1
7	2	7	0
12	2	1	3
16	5	10	0
4	6	9	2
15	10	9	0
14	5	3	0
14	12	9	1
18	1	6	0
11	7	8	0
15	5	4	0
16	2	8	3
27	6	5	3
10	1	8	1
11	8	6	1
20	7	7	0
15	5	8	0
13	3	2	1
9	1	12	2
7	1	7	1
15	5	2	3
24	3	4	1
17	6	5	0
22	0	10	1
19	8	11	0
14	4	21	2
17	6	6	2
10	8	8	1
16	5	9	1
22	6	5	1
14	3	7	1
8	1	2	1
17	8	6	2
13	6	7	1
12	4	10	2
18	3	16	0
23	3	15	1
20	5	8	3
23	5	3	0
13	6	7	0
14	3	5	0
20	4	4	3
23	7	9	2
13	4	2	2
8	6	10	5
12	4	7	2
12	1	11	1
12	7	13	2
15	5	5	1
17	6	12	4
13	9	4	3
13	1	3	0
18	3	4	0
16	5	11	1
14	2	5	0
18	4	7	3
10	2	5	1
21	5	7	4
9	3	6	1
14	4	9	1
12	9	16	0
14	6	1	3
23	6	12	1
10	1	7	2
18	3	11	1
21	3	6	0
9	3	7	5
15	9	16	0
16	4	10	0
10	5	10	0
22	3	10	0
17	7	3	1
17	3	6	3
20	5	12	3
17	4	9	0
18	3	12	3
22	6	2	2
24	3	8	1
10	6	12	1
17	2	9	2
10	3	8	0
15	4	10	1
11	7	6	2
23	3	12	1
20	8	4	1
26	2	10	2
16	3	10	0
27	5	6	3
12	4	9	1
19	4	7	0
10	6	1	0
19	2	9	1
12	11	3	0
11	6	11	0
11	7	6	1
15	3	2	1
17	7	10	1
14	6	6	1
19	5	8	2
14	7	4	4
16	4	8	0
18	4	7	0
11	3	13	3
19	4	1	0
24	2	9	0
16	8	12	0
17	1	8	0
23	10	6	0
18	2	6	3
16	1	8	0
24	2	8	1
18	1	4	0
22	4	5	1
10	3	10	0
18	4	5	0
14	6	8	0
28	6	7	0
13	1	8	0
22	7	6	0
21	4	4	2
20	6	8	0
15	3	13	1
17	5	6	1
17	3	2	2
11	7	7	0
10	2	8	1
13	2	8	1
12	2	6	1
9	8	7	0
17	3	7	0
8	4	3	1
25	5	9	0
20	2	9	2
12	5	3	2
21	6	6	0
16	1	5	7
14	1	6	1
16	2	7	1
15	3	6	0
17	3	5	0
11	10	4	0
21	7	8	1
16	5	6	3
14	3	0	1
17	2	8	0
17	6	3	2
10	6	8	0
15	3	6	1
14	4	4	3
18	6	5	1
17	9	4	0
18	8	2	1
15	7	0	1
12	7	3	1
18	7	7	0
16	3	6	0
16	5	7	0
17	3	3	1
12	3	3	0
26	9	0	4
7	6	6	0
10	5	4	1
15	4	5	0
16	7	2	0
14	3	1	0
12	6	8	1
13	4	8	2
16	4	6	0
14	1	3	2
15	6	4	0
11	4	7	0
19	3	3	2
26	4	5	5
12	3	8	1
17	3	8	1
19	2	9	2
14	1	5	1
31	7	5	1
14	3	8	1
18	4	8	1
11	5	4	0
8	5	5	2
17	5	7	1
14	5	4	0
12	13	6	2
24	3	8	0
10	2	2	0
12	3	10	2
11	5	8	1
21	3	5	1
20	0	7	3
21	4	10	0
13	6	9	0
15	3	6	4
7	8	5	0
14	6	13	1
9	5	2	2
12	5	7	0
21	5	7	1
11	6	1	1
16	2	8	0
24	1	3	1
8	11	8	0
17	10	4	2
15	7	16	0
17	6	13	3
11	2	5	0
10	2	6	3
27	8	6	2
14	5	6	4
14	2	11	3
8	5	8	2
23	2	11	1
13	2	7	0
11	5	6	2
10	7	8	1
16	3	4	1
24	12	2	1
15	4	10	1
10	10	8	4
20	5	7	1
11	5	4	2
18	3	6	1
12	1	7	1
21	3	7	2
15	4	7	0
10	4	4	0
18	7	5	0
12	11	15	0
14	6	4	0
8	2	6	2
21	7	6	0
22	6	5	1
16	6	6	2
8	3	9	2
11	8	5	0
19	6	12	5
20	7	4	1
25	3	5	3
10	3	6	2
20	7	9	0
12	6	8	0
15	0	5	1
15	6	5	3
21	7	6	4
21	1	5	2
11	3	5	3
8	2	8	0
11	4	14	2
9	9	4	3
15	7	5	2
20	8	6	1
24	12	5	1
12	3	8	1
20	3	4	1
8	2	6	2
23	1	11	0
14	3	2	0
12	9	4	0
14	5	7	1
9	7	9	2
11	8	0	1
12	3	10	3
22	4	7	0
12	5	2	1
16	2	3	2
20	7	9	4
18	6	15	4
18	2	11	1
15	9	3	1
18	4	6	4
15	4	7	1
7	2	13	0
15	1	3	2
26	4	9	2
15	6	10	3
15	7	9	2
26	7	5	2
17	5	14	1
15	5	4	2
18	9	12	1
23	5	4	3
16	9	4	1
11	9	8	3
12	8	11	0
14	6	8	0
16	1	6	1
17	7	6	0
14	10	1	1
10	0	5	1
12	4	9	2
17	5	7	2
18	7	11	1
17	5	13	2
16	3	3	0
10	7	8	0
12	3	7	1
20	7	2	1
16	3	7	0
19	5	9	2
24	5	8	2
14	6	8	2
17	1	5	4
12	5	8	0
18	3	13	0
13	2	14	0
11	7	3	3
33	6	7	1
20	5	6	1
12	3	4	3
14	4	7	2
2	4	3	1
14	9	7	1
21	11	6	3
7	6	10	3
17	7	6	2
14	7	6	2
14	7	7	1
11	3	7	0
20	7	9	1
18	2	11	3
15	3	8	2
15	6	2	0
34	5	10	3
19	2	8	2
15	5	1	3
20	3	9	3
12	6	4	2
17	11	5	2
13	3	8	2
27	4	9	1
23	1	6	0
15	5	14	1
7	4	4	2
13	6	4	1
27	3	7	1
9	2	5	2
17	7	3	4
26	2	5	1
19	5	7	3
12	5	5	2
18	2	5	0
19	2	7	0
12	8	8	1
13	4	8	1
10	5	3	1
18	6	11	3
25	8	3	3
17	4	35	1
27	4	5	0
24	3	4	0
18	1	13	2
13	2	9	2
19	2	16	4
10	6	2	0
12	3	5	3
12	1	10	0
20	4	5	2
14	6	7	0
14	3	3	1
19	2	11	0
3	7	5	1
7	3	4	2
12	4	5	0
17	5	0	3
12	0	3	2
21	5	6	0
19	3	0	0
20	3	6	2
17	5	6	0
18	3	5	1
13	6	2	0
26	5	9	1
12	3	9	4
11	8	7	1
23	4	5	1
10	8	8	0
26	4	6	1
15	6	12	1
13	5	7	1
19	4	4	0
13	8	4	1
12	7	8	1
16	6	7	1
21	3	11	1
15	6	6	0
13	3	5	1
21	5	5	2
18	5	5	0
13	2	8	0
23	4	5	1
14	5	2	0
17	8	7	0
24	3	1	1
11	1	4	1
20	5	4	0
22	7	0	1
20	4	5	0
27	6	2	1
11	4	5	2
9	6	6	2
14	5	8	0
15	2	4	2
17	4	6	2
20	10	7	1
22	2	3	3
11	3	6	1
15	2	6	3
15	3	2	1
25	4	9	0
10	2	6	1
19	6	4	0
16	4	5	0
13	6	3	1
11	1	3	0
17	7	7	4
13	4	0	0
12	5	0	2
18	2	1	0
24	6	7	2
17	10	2	3
10	8	2	0
17	5	5	0
17	4	3	0
9	2	7	2
13	1	6	1
12	5	7	0
18	1	2	2
21	12	4	1
8	2	7	0
24	3	7	2
9	1	6	0
10	4	3	0
21	2	4	0
12	2	5	4
14	5	1	2
20	5	5	1
13	7	7	2
11	1	1	0
25	7	9	0
20	5	3	2
21	7	4	1
14	4	8	0
19	5	3	3
33	1	2	0
22	9	5	1
14	5	7	0
10	2	4	0
15	3	3	1
15	4	5	0
13	8	9	1
14	1	0	3
22	3	2	2
11	3	0	0
17	3	4	2
13	4	6	2
12	2	6	1
13	2	11	4
25	10	2	2
13	5	5	1
16	0	0	1
12	3	1	0
16	9	5	0
18	5	3	2
11	5	10	0
17	2	8	0
28	6	6	1
16	9	5	2
19	10	3	0
13	4	7	0
14	6	7	1
24	2	6	0
15	2	5	1
13	2	1	2
11	8	8	1
13	8	5	2
12	6	4	6
20	3	7	1
14	2	8	2
17	3	10	3
15	3	11	2
19	1	4	0
37	6	5	2
19	3	2	1
15	2	1	0
25	8	1	1
15	4	5	4
10	4	0	0
28	3	7	0
21	8	8	1
22	3	2	1
11	2	2	4
11	3	2	2
12	4	5	2
20	3	5	2
21	6	7	2
18	5	9	2
17	4	8	1
11	2	3	2
16	2	4	0
28	1	4	0
13	4	3	2
14	3	2	1
11	7	3	0
11	3	2	1
15	4	8	0
7	1	6	0
12	6	8	1
13	5	2	0
12	5	5	0
13	3	7	0
19	1	8	2
15	4	5	3
10	3	4	1
11	6	2	1
19	1	7	1
19	5	7	2
10	5	6	2
16	8	4	0
20	9	9	1
21	1	1	0
10	10	2	1
19	10	10	1
12	1	7	1
14	2	3	0
26	7	4	1
15	2	8	1
11	7	6	2
9	5	2	0
10	4	11	2
29	9	5	1
17	2	7	0
15	3	5	2
20	1	2	0
28	4	8	0
26	4	5	0
14	2	8	0
19	2	6	1
21	5	3	1
24	11	10	2
17	3	5	3
13	6	9	1
15	5	1	0
13	3	4	0
23	4	7	0
19	3	11	0
19	5	7	1
7	2	3	0
19	2	4	1
28	4	2	2
15	1	8	3
14	3	5	4
10	6	8	0
24	7	6	0
66	4	6	0
16	2	3	0
41	6	8	4
27	3	6	6
17	4	7	1
19	6	5	1
17	2	2	1
17	3	1	1
15	5	2	1
21	6	12	2
18	4	3	0
14	1	6	1
22	2	6	3
17	9	3	0
27	1	5	1
21	1	4	1
14	2	2	0
19	3	5	4
12	7	8	0
13	6	2	2
13	5	1	1
15	3	7	0
17	2	3	1
14	2	5	0
23	1	4	5
10	4	3	2
19	3	1	3
28	3	4	1
13	5	5	1
15	0	3	1
10	6	5	0
17	1	0	0
19	6	4	2
19	5	2	1
10	4	3	0
8	3	4	0
16	3	7	1
25	5	3	0
15	7	4	0
18	3	6	1
27	22	6	0
17	5	7	0
14	1	4	0
25	10	5	0
19	3	0	0
13	5	3	1
16	8	6	2
12	3	4	0
26	4	5	0
12	1	3	1
16	5	2	1
28	2	3	0
14	10	3	1
16	4	1	0
22	3	2	1
23	6	7	1
17	3	7	0
14	3	4	0
15	2	5	0
19	4	2	0
24	1	2	2
12	2	3	0
16	5	5	1
17	10	3	0
19	3	5	1
18	7	3	2
13	9	7	0
16	2	1	0
17	7	0	0
5	3	4	0
22	4	0	1
23	8	0	1
14	4	0	0
20	3	5	1
18	3	6	0
18	3	1	1
10	0	3	0
18	5	2	0
13	4	2	0
25	2	4	0
23	1	3	1
9	2	5	0
5	3	0	2
16	6	1	0
19	4	2	1
19	1	4	1
15	5	3	0
15	8	5	1
23	4	2	1
22	2	1	0
16	1	2	1
23	4	7	2
17	3	3	0
25	3	0	1
12	6	4	2
16	4	2	3
19	2	0	0
34	3	3	1
13	4	4	0
13	3	2	2
16	3	1	1
21	3	0	1
24	2	3	0
15	8	3	2
10	4	0	0
20	1	1	0
11	6	2	0
15	1	4	3
13	3	1	1
16	5	0	0
9	6	1	3
12	6	1	2
23	4	1	3
20	4	0	0
20	0	1	2
18	4	0	0
20	2	3	2
23	8	0	0
10	2	1	0
12	4	1	2
15	4	0	1
26	2	7	0
15	7	2	0
23	1	8	1
17	2	4	1
15	4	5	0
9	5	3	4
17	0	2	0
12	4	4	3
17	3	7	2
13	0	8	1
16	1	3	2
24	2	5	0
14	2	4	4
14	2	2	0
26	2	6	0
22	1	9	1
19	7	2	2
19	1	7	2
10	1	7	2
17	2	1	3
15	2	5	1
9	4	2	0
5	5	2	2
16	6	6	3
18	3	7	1
20	2	6	0
14	7	7	1
9	7	8	1
54	3	7	0
23	5	7	0
16	3	5	1
20	5	4	0
10	5	4	0
5	2	9	0
16	6	6	1
23	3	5	1
26	6	5	1
15	4	5	2
19	5	5	2
14	4	11	3
21	3	12	2
14	3	6	1
13	2	4	2
16	5	7	1
11	3	6	0
16	6	2	1
11	5	3	1
19	7	2	0
10	5	5	2
13	3	6	3
26	5	4	2
19	6	6	0
15	1	9	0
19	2	5	1
10	6	8	1
23	7	9	3
14	2	3	1
16	3	2	0
13	1	11	2
31	3	4	1
15	5	3	1
10	7	9	0
10	4	13	3
11	8	5	1
33	3	6	0
11	4	9	2
24	3	8	1
18	8	7	2
13	2	4	1
19	4	4	2
17	4	5	1
24	2	15	0
14	2	1	0
18	5	8	0
21	3	7	3
19	6	3	0
17	8	6	1
21	3	4	0
15	5	8	0
20	8	4	0
20	3	6	0
20	5	3	3
26	11	3	1
11	1	4	0
22	3	8	2
18	6	1	1
16	6	10	1
16	3	6	1
18	6	10	2
26	4	12	2
19	5	0	0
11	3	8	0
17	4	7	1
11	5	4	2
25	1	8	0
24	4	5	2
13	3	2	0
10	7	6	1
10	3	8	3
11	3	4	1
16	6	6	0
22	3	10	1
19	5	12	0
23	3	7	0
9	3	10	1
21	5	1	1
20	11	8	0
22	2	5	2
21	1	6	2
11	0	3	1
23	5	4	0
24	7	5	2
16	0	4	2
17	5	2	1
22	2	6	4
17	4	10	0
10	6	4	2
11	5	2	1
20	2	7	2
10	8	11	0
23	9	8	1
13	6	4	2
13	5	11	0
15	3	1	1
20	3	9	2
14	5	5	1
25	5	9	1
18	3	9	2
27	3	6	1
17	6	6	2
10	6	12	2
15	2	0	1
30	6	5	1
20	4	9	1
13	5	8	0
19	3	5	6
20	3	0	1
20	9	6	0
20	3	1	0
20	2	3	4
20	6	5	2
17	4	10	2
18	6	4	0
20	3	7	3
17	9	4	0
14	4	3	0
13	2	3	2
20	5	2	1
14	3	4	0
13	2	6	0
15	10	4	3
22	8	2	3
15	15	8	2
18	4	5	0
18	2	4	0
21	7	3	1
16	4	8	0
17	6	7	1
21	2	8	0
17	2	3	0
17	6	0	1
24	4	5	1
17	4	2	1
15	4	8	1
13	0	3	0
15	8	2	0
15	3	1	0
11	2	6	1
12	6	2	1
25	4	2	2
12	6	6	1
11	5	5	0
17	5	4	3
16	5	6	3
28	7	5	1
17	4	2	3
13	8	6	1
19	7	6	1
24	4	2	0
15	4	2	0
16	6	7	2
13	4	3	1
18	5	6	0
27	9	1	0
21	4	4	0
13	2	8	1
11	6	8	2
16	2	6	0
21	5	3	1
14	6	4	1
20	9	4	0
13	15	4	1
21	8	5	0
13	6	5	2
18	3	1	0
13	11	1	1
20	5	0	2
10	10	0	2
15	0	5	0
16	5	5	2
18	4	3	0
15	9	3	0
19	3	6	1
20	7	2	0
27	6	0	0
13	3	1	0
12	6	1	2
15	3	2	1
11	7	3	1
21	3	4	1
18	7	5	0
18	9	1	2
8	2	3	1
19	2	4	1
18	9	2	1
16	4	1	0
18	3	1	0
14	5	1	1
26	1	3	0
22	6	2	2
18	1	3	1
11	4	4	3
24	8	4	1
10	2	0	0
10	2	4	0
15	4	2	1
16	5	6	0
15	3	1	1
29	3	3	0
15	4	4	0
8	9	2	2
21	6	7	1
18	5	8	2
14	2	8	2
16	5	1	1
13	6	4	1
15	4	11	0
14	0	4	1
15	4	7	1
14	4	10	0
20	2	12	2
12	4	7	1
14	2	7	2
22	3	6	0
15	3	10	0
11	4	5	2
11	3	8	3
16	1	1	3
14	3	1	0
16	5	11	0
11	3	9	1
17	3	8	1
17	4	3	2
23	3	4	0
20	2	2	0
14	3	10	3
12	4	9	2
12	8	5	2
17	4	12	0
20	7	8	2
15	6	5	1
15	3	8	1
13	2	6	1
20	1	3	1
15	1	7	0
12	2	6	1
18	3	9	1
17	4	12	0
10	3	8	1
10	5	5	1
27	8	3	2
11	4	6	1
15	4	9	0
23	9	2	0
14	2	13	1
10	2	9	2
12	3	7	1
13	11	8	0
14	5	7	1
21	5	5	1
15	5	8	1
20	4	5	1
16	5	9	2
20	3	6	5
15	5	18	0
16	6	3	2
13	1	4	0
11	5	4	1
9	1	8	1
20	5	4	2
15	5	7	1
22	5	4	1
19	5	6	3
9	9	2	1
23	6	5	1
15	4	6	1
24	6	8	3
19	1	3	0
7	4	5	2
8	7	5	3
16	8	6	1
19	4	4	1
14	3	5	3
12	3	12	0
16	2	7	2
9	7	12	1
23	4	3	0
13	4	8	1
10	6	4	2
9	7	4	1
14	7	9	0
17	8	11	1
7	3	8	0
11	5	5	1
15	2	8	0
19	13	16	1
14	6	7	1
20	8	7	1
15	6	4	2
23	4	4	1
14	5	7	1
15	2	9	1
18	4	7	1
10	7	7	2
10	4	5	1
14	5	6	2
10	4	12	0
10	6	9	0
6	4	12	2
7	1	2	2
21	2	5	1
18	6	5	2
6	5	2	3
16	7	6	3
15	5	8	0
9	6	13	2
46	5	6	0
11	7	12	4
14	3	3	0
8	4	6	0
23	4	13	0
18	3	3	0
14	6	3	1
18	4	11	1
14	3	14	0
21	4	4	0
16	5	4	5
12	7	11	1
15	8	6	0
17	9	6	1
15	8	2	0
12	3	15	3
17	2	3	1
12	4	13	1
19	4	4	1
14	1	3	0
14	2	4	1
21	7	8	1
13	7	7	2
13	8	2	1
12	5	11	0
18	1	4	0
11	7	7	4
14	4	3	0
12	8	6	2
18	10	2	0
16	4	10	1
7	5	17	0
18	2	17	0
11	5	5	1
15	4	1	3
12	4	9	0
17	7	6	0
32	4	8	3
21	3	4	0
9	6	5	4
21	2	11	0
17	11	13	3
23	5	4	0
15	12	6	5
13	2	2	2
11	9	4	2
22	4	7	4
13	9	9	1
15	6	9	2
11	7	5	0
18	1	10	4
15	5	3	2
14	6	7	1
13	6	5	0
15	6	12	1
17	3	6	3
10	3	5	1
8	6	3	4
15	3	11	2
11	6	4	0
14	3	4	0
17	4	1	1
16	10	6	3
21	5	5	1
23	3	6	1
14	3	5	1
14	4	4	1
7	4	6	6
15	3	9	0
13	1	3	0
15	6	6	2
6	5	7	1
14	4	4	0
16	4	6	3
12	5	11	3
15	6	17	0
17	6	7	2
13	7	3	3
12	3	7	1
10	4	4	4
15	1	13	1
12	1	5	1
14	4	5	2
24	2	7	2
14	2	6	3
22	5	11	2
19	8	2	3
20	4	8	0
19	3	1	0
15	5	9	1
12	3	4	1
19	5	6	0
18	12	3	3
14	3	6	0
12	4	6	1
23	3	7	1
25	4	9	2
19	11	4	0
17	6	6	0
11	6	7	0
11	1	4	2
17	8	4	2
15	6	3	3
15	3	4	3
12	7	1	3
23	7	3	1
13	4	3	0
12	8	5	2
19	4	11	2
10	4	9	1
17	3	4	3
15	4	5	2
9	7	2	1
18	6	3	1
11	6	1	1
18	5	7	0
30	8	1	1
10	1	3	1
18	6	8	3
16	3	7	2
39	7	3	0
17	5	11	2
14	3	5	1
27	3	1	2
20	5	4	1
13	7	2	2
14	10	5	0
21	1	3	4
21	8	1	1
17	5	7	3
20	8	7	1
11	5	5	3
20	4	1	2
14	7	3	2
19	6	8	1
24	5	0	1
17	5	7	0
16	9	6	4
2	6	2	1
1	3	3	1
0	10	11	1
10	6	9	0
6	6	4	3
13	6	1	1
12	8	4	1
13	8	0	1
20	6	9	3
16	3	6	0
11	6	7	1
18	5	2	1
16	3	5	0
16	3	3	1
27	4	5	1
25	10	4	3
10	1	4	0
7	5	6	2
13	2	9	2
13	5	9	0
23	2	8	0
28	4	5	1
12	9	8	0
12	11	10	0
7	5	9	0
18	5	4	0
20	6	8	1
21	3	6	0
15	10	3	1
16	4	8	2
12	7	5	1
16	4	7	2
9	4	5	1
18	5	12	0
19	4	6	0
19	4	7	0
10	2	5	1
19	9	4	0
17	6	3	0
19	1	6	0
12	6	8	1
15	2	1	0
17	6	6	0
12	3	4	0
19	3	6	3
18	4	5	0
17	12	3	1
14	4	7	1
11	5	1	0
21	2	7	0
17	7	2	4
14	3	12	0
15	2	11	0
18	2	6	1
14	2	6	0
14	4	5	0
13	6	6	0
11	8	7	1
15	3	8	0
14	2	7	1
22	4	4	1
9	2	3	1
13	5	8	2
7	4	9	0
27	5	7	0
17	6	9	1
20	4	7	0
16	5	5	2
14	4	10	0
21	3	5	0
11	2	2	1
19	5	7	2
28	3	9	2
19	7	4	1
35	3	7	1
20	2	8	0
16	9	4	0
18	8	10	1
14	3	3	1
18	1	6	0
16	2	5	1
21	7	7	0
13	5	5	1
12	4	5	0
15	7	13	0
16	3	3	0
12	3	10	2
12	4	5	4
16	7	7	0
19	5	3	2
21	2	10	0
20	1	2	2
17	11	11	2
23	2	16	0
10	2	7	1
12	2	5	1
11	2	3	5
15	5	7	2
10	7	7	1
23	3	7	3
15	4	7	3
19	4	12	3
14	4	9	2
9	4	9	2
8	3	5	0
13	3	5	0
13	4	10	0
9	3	11	2
10	5	10	3
14	6	4	1
13	4	0	1
10	12	2	0
13	2	4	2
10	5	10	2
13	5	1	2
10	7	5	3
8	4	11	2
19	13	2	0
17	4	16	0
15	3	5	2
10	7	8	0
21	3	8	0
17	4	8	2
11	3	7	1
12	7	12	3
25	5	15	0
22	4	8	1
16	4	4	0
13	7	7	2
20	2	5	2
15	2	2	1
15	4	3	1
14	5	13	1
8	2	6	2
16	3	9	1
7	7	9	3
11	4	3	1
13	5	11	3
21	7	3	1
13	7	10	3
22	5	8	1
13	2	21	3
11	6	6	0
14	4	4	0
13	5	2	2
13	2	5	0
10	4	16	0
19	5	2	1
16	3	6	1
13	7	9	3
9	14	6	4
10	5	3	0
27	5	10	1
18	4	1	2
19	2	3	2
5	6	5	2
13	6	2	0
21	4	10	1
13	9	5	1
10	3	1	2
14	9	4	1
16	2	3	1
21	3	2	2
17	6	4	4
16	0	11	5
11	7	8	1
14	4	5	2
29	3	7	2
20	2	2	3
19	2	13	2
11	9	8	1
17	2	3	0
17	3	13	2
18	4	6	4
10	6	10	1
11	7	1	1
12	2	3	3
21	2	8	3
6	8	14	3
15	3	6	1
15	9	5	4
11	2	6	0
17	9	5	1
12	5	5	3
15	5	7	2
11	6	6	1
14	3	10	0
15	3	9	1
23	7	5	0
9	6	7	1
18	3	3	1
13	4	0	2
19	3	10	1
16	5	4	0
18	3	5	1
18	5	6	2
6	6	7	0
11	5	5	0
10	9	18	0
13	8	3	7
10	6	25	1
20	4	8	2
19	6	8	1
7	3	7	1
22	6	6	1
13	3	3	2
18	9	1	2
20	3	2	2
9	6	10	0
12	2	8	0
15	4	12	0
16	3	6	1
20	8	10	1
20	6	9	0
14	3	8	0
28	4	8	3
19	4	2	1
18	1	6	2
15	2	13	0
16	6	4	0
16	5	5	0
18	6	13	2
7	3	7	2
14	2	7	1
10	2	11	1
14	7	6	0
8	6	6	0
15	4	1	2
14	3	3	1
18	4	3	0
19	3	2	1
18	9	10	3
17	2	1	0
13	5	12	1
17	4	7	1
16	3	6	4
18	3	2	1
12	3	5	0
15	6	2	1
18	5	3	2
17	4	12	2
21	7	10	0
16	2	1	0
16	4	3	2
11	5	0	0
16	3	4	5
28	3	1	0
17	8	0	1
12	2	1	3
14	0	7	0
12	4	2	1
15	5	4	0
17	4	2	1
15	3	3	2
16	4	6	1
31	4	0	1
23	10	8	0
20	6	3	0
11	5	2	0
16	16	4	3
14	2	6	0
27	5	4	1
16	2	2	1
25	6	8	0
16	3	4	1
1	6	7	1
2	3	3	0
7	7	5	0
3	4	4	0
8	5	6	2
5	2	7	0
8	9	7	0
16	5	5	0
4	5	7	0
5	1	8	2
15	4	2	1
22	8	7	0
10	0	4	0
6	5	2	0
9	2	6	1
5	4	9	2
21	6	6	1
12	4	11	0
1	3	7	0
13	6	5	1
7	6	8	1
7	1	8	0
15	11	2	1
12	1	2	1
13	5	8	0
11	5	9	1
24	7	2	0
23	1	4	1
13	4	2	0
13	7	6	2
23	5	5	1
14	3	9	0
15	6	4	1
14	2	9	0
4	10	2	0
6	3	4	2
24	5	7	0
7	8	10	1
9	2	7	1
10	1	7	0
7	3	5	0
18	10	5	0
10	8	5	1
16	5	3	1
13	5	11	1
23	8	5	1
10	9	5	1
35	2	6	1
16	4	6	1
22	3	5	2
12	6	10	0
17	5	2	1
15	6	13	0
12	4	6	0
13	4	8	0
12	6	8	1
23	6	7	1
15	3	0	0
17	7	5	0
9	2	5	1
21	4	2	1
10	4	5	0
7	4	0	0
22	5	0	0
4	1	11	1
13	9	16	1
9	6	4	1
13	2	3	0
22	4	8	2
8	6	10	0
9	2	7	2
13	3	7	2
17	2	7	2
22	9	5	1
23	5	10	0
15	5	7	2
11	5	5	1
12	5	8	0
17	2	6	0
11	3	7	0
16	3	8	0
12	3	3	1
20	4	9	0
9	13	4	0
9	2	15	2
15	5	8	0
5	4	5	1
21	4	18	4
14	3	12	0
11	6	10	1
8	5	9	0
17	2	10	0
13	2	6	0
11	4	9	0
14	1	8	3
14	1	7	0
13	4	8	2
10	6	8	2
22	2	10	0
16	2	8	0
11	0	14	1
17	2	8	2
23	5	5	5
12	3	11	1
14	0	10	0
24	3	7	1
15	5	9	3
17	3	12	2
16	4	3	0
11	1	9	0
16	2	10	0
18	3	6	1
22	2	9	0
19	2	4	1
11	4	5	1
9	2	3	1
22	7	6	0
13	2	6	1
17	3	10	0
10	2	6	0
19	8	8	0
14	3	12	3
12	3	5	0
20	1	6	1
10	1	3	3
11	0	4	1
7	7	7	0
25	6	7	1
13	3	8	0
10	2	5	1
17	2	6	0
14	4	10	0
17	5	6	0
19	9	7	1
24	4	12	1
16	1	7	0
10	3	10	1
8	4	7	1
19	3	7	1
11	4	1	2
26	2	8	1
13	4	0	2
14	3	8	0
25	4	7	2
10	6	6	0
13	4	4	1
16	3	4	3
13	3	3	1
9	2	4	2
19	6	5	2
11	3	9	0
16	0	7	1
16	4	10	1
15	3	6	1
18	3	10	1
3	4	8	0
22	3	4	0
15	3	5	1
9	5	5	0
13	3	12	0
11	4	5	2
23	4	12	2
10	2	12	0
10	2	8	0
13	2	5	3
13	4	10	0
14	2	3	1
11	2	3	1
15	2	11	1
15	3	6	2
17	4	5	2
14	6	13	2
16	6	5	1
10	9	2	4
17	1	5	2
14	3	6	2
9	1	6	0
11	6	3	1
7	2	6	4
15	6	5	2
21	5	8	1
13	7	14	2
11	2	13	2
16	3	4	1
13	5	7	2
13	3	8	0
13	8	11	1
10	2	9	2
13	7	7	0
9	5	11	0
7	5	5	0
17	1	5	1
21	1	5	1
10	0	5	2
17	5	4	0
11	1	5	0
21	5	8	1
26	4	7	1
12	7	5	1
12	2	6	0
15	3	6	1
12	3	6	2
16	3	3	1
11	2	15	2
14	4	16	1
18	1	7	0
14	5	6	0
12	3	6	1
22	4	3	1
19	2	1	1
18	3	5	3
16	3	9	3
23	4	3	1
11	3	2	1
18	2	11	1
13	3	8	2
13	6	2	1
10	3	7	1
15	3	4	0
18	3	1	1
16	4	4	0
19	5	4	2
18	4	4	2
9	6	7	3
12	1	5	0
14	4	9	2
18	6	5	3
7	1	7	1
13	1	3	0
17	7	1	0
10	1	8	2
10	7	5	1
20	5	3	2
13	5	9	2
23	6	7	0
9	1	6	0
14	6	6	0
11	4	8	1
14	6	7	0
19	1	8	0
11	6	5	2
22	4	4	1
11	4	3	1
22	7	9	0
13	7	4	0
14	3	13	2
15	2	6	0
14	4	8	0
12	3	5	1
16	6	4	0
23	3	5	0
13	2	5	0
37	2	9	0
21	9	4	0
23	4	8	2
11	1	8	1
19	2	5	4
19	3	6	0
9	2	7	0
18	1	6	3
21	2	4	0
17	7	4	1
14	3	6	0
21	4	5	2
24	1	4	1
13	3	7	0
28	6	8	0
17	3	6	0
16	1	6	0
9	3	13	0
23	1	5	1
16	0	11	1
14	2	6	1
21	6	6	0
17	3	11	1
17	3	9	1
12	1	5	5
21	3	2	1
17	2	7	1
16	2	5	1
17	0	6	4
18	7	10	1
25	3	4	3
12	5	6	1
19	3	7	1
10	2	4	0
12	2	7	2
19	3	5	2
11	3	4	0
14	2	5	1
22	3	4	0
15	1	7	1
21	2	16	1
15	8	8	3
20	2	8	1
19	5	3	1
12	5	8	0
12	4	7	1
15	2	5	3
10	4	10	0
13	7	9	0
19	1	8	0
5	1	4	0
16	6	4	1
18	3	4	1
8	2	4	1
5	7	3	2
16	8	7	1
27	4	6	1
12	3	9	1
14	4	7	1
20	4	11	1
16	3	7	1
14	5	6	0
17	4	2	1
15	5	5	1
19	5	5	2
14	3	6	2
15	1	4	2
18	2	9	0
14	2	6	2
15	4	14	1
21	6	10	1
23	5	6	1
8	4	4	0
13	3	11	2
10	2	9	1
14	3	5	0
18	4	5	0
23	2	9	0
21	2	8	0
14	4	6	0
22	7	6	2
18	8	6	2
13	3	6	0
15	3	6	6
8	3	5	2
8	2	4	0
11	5	5	1
19	5	10	3
27	2	5	0
13	7	6	1
20	6	4	3
14	6	14	1
14	3	0	2
17	3	7	1
12	4	12	1
8	2	2	0
16	6	3	3
24	3	7	0
18	5	7	0
4	7	13	2
14	4	4	0
11	3	6	1
17	8	6	1
12	9	4	1
10	5	17	3
8	5	4	2
18	2	12	0
12	7	13	0
14	5	6	4
24	3	12	1
10	4	7	0
19	1	12	1
11	4	10	0
20	1	7	1
15	0	9	2
16	1	8	0
15	2	11	3
10	6	6	1
16	5	10	1
19	6	5	1
11	4	9	1
17	3	3	1
17	5	3	1
13	5	9	1
18	2	6	2
30	8	3	0
14	6	8	2
20	3	9	2
15	7	7	2
21	4	9	0
22	4	4	6
13	4	8	1
9	12	3	0
23	2	1	2
13	2	1	2
17	3	13	2
14	7	7	1
10	7	13	2
13	12	7	2
19	5	13	2
13	4	15	3
17	10	6	1
13	2	8	0
12	4	8	3
25	7	5	4
11	2	8	1
16	4	5	2
13	1	9	1
17	3	7	0
14	6	9	2
10	10	8	1
24	11	4	1
15	4	9	0
15	12	6	0
17	6	16	0
13	4	5	1
14	3	1	3
15	6	6	0
13	3	3	2
7	13	3	1
14	6	9	3
21	5	9	4
18	2	7	1
14	4	8	1
21	5	3	1
21	6	8	0
25	1	3	0
13	5	9	0
23	2	7	0
14	4	3	1
19	5	8	2
20	1	5	0
21	4	4	0
14	9	7	2
16	3	7	1
19	2	14	3
16	1	8	0
13	9	2	2
12	3	10	0
22	6	9	2
21	4	6	1
10	2	9	0
15	4	13	1
12	2	1	0
17	4	6	0
14	4	10	0
11	4	4	0
20	8	1	2
13	7	5	2
11	0	0	2
12	4	11	1
15	5	6	3
15	1	7	0
12	4	6	2
19	7	3	1
16	4	12	3
19	4	4	1
7	2	2	2
16	7	6	1
17	2	8	0
16	7	11	1
17	5	2	0
15	5	5	1
13	8	6	0
16	4	1	2
51	4	5	0
9	0	4	2
17	0	5	3
19	2	4	1
14	10	1	2
21	1	1	1
28	0	3	1
26	2	8	0
17	3	6	0
10	2	1	1
20	6	4	0
15	5	7	4
11	4	2	0
15	5	6	0
16	5	3	1
10	7	3	0
14	5	12	0
15	6	2	1
11	2	1	0
17	4	7	0
12	3	8	2
10	4	1	0
15	4	3	1
14	5	6	0
27	5	4	1
17	1	1	1
17	3	7	1
17	2	7	2
15	3	1	3
17	2	3	2
19	3	7	4
22	6	0	0
23	3	2	0
11	5	2	2
17	3	10	0
26	3	9	0
17	2	1	1
18	5	7	0
18	5	4	1
21	2	4	2
19	6	2	2
14	5	6	0
9	1	5	0
20	3	5	0
17	5	8	2
18	5	5	0
14	4	4	2
14	3	7	1
22	1	8	2
[truncated: 330 more rows]
