# Supplementary material for: Aurora kinase A inhibition reverses the Warburg effect and elicits unique metabolic vulnerabilities in glioblastoma
Source: Nat Commun. 2021 Sep 1;12:5203. doi: 10.1038/s41467-021-25501-x (PMC8410792; doi:10.1038/s41467-021-25501-x)
Supplement: Supplementary file 4 — Source Data [file 41467_2021_25501_MOESM4_ESM.zip › Source Data/Figure S6.xlsx]

## Sheet: Fig. S6a
		SF188								GBM22
	Time (minutes)	siNT			siAurora				Time (minutes)	siNT			siAurora
	1.58932	8.86897	10.9786	9.97053	9.949	9.03713	7.66453		1.59061	5.15955	1.94715	7.4992	1.96415	-1.1496	0.436307
	8.18382	7.3621	10.8026	11.2726	8.43707	8.20692	7.59927		8.18801	1.30141	0.108353	-3.23696	-1.31647	-3.10786	-3.16923
	14.7838	7.55362	10.3954	11.2257	7.91744	8.40745	8.04295		14.7796	1.78087	0.863724	-2.06711	-0.72545	-2.71502	-4.17646
	21.4708	51.7619	67.8514	65.9818	40.3717	44.1115	35.518		21.4568	4.1637	3.09612	-0.794993	0.841714	-0.87615	-1.06717
	28.0715	52.202	64.0655	62.4692	43.0174	45.0893	36.4773		28.0569	5.9628	2.89989	2.37716	1.67899	-0.002903	-0.171269
	34.672	54.2776	63.5077	61.3947	44.1836	45.6947	36.9241		34.6513	7.79586	3.7305	4.15112	2.68215	0.2539	-0.830371
	41.3486	64.1121	74.9255	78.0694	54.0071	59.7178	48.8014		41.3229	14.2313	11.0496	6.87819	5.54298	3.96378	2.98907
	47.9512	67.5975	74.2267	74.3972	60.6199	66.1389	56.4528		47.9222	15.8797	11.6942	10.789	6.89753	4.46596	2.82654
	54.5514	66.0418	72.8273	71.8108	62.2855	65.1877	57.2758		54.5253	17.0981	14.0915	13.3726	9.47679	6.49687	4.54317
	61.2286	18.0155	23.897	24.6427	21.0141	20.6555	16.0402		61.2213	3.61834	4.11075	-2.6083	-3.40237	-4.31185	-3.35935
	67.8369	11.5536	14.5508	14.7855	14.4818	14.0284	10.9989		67.8251	2.95415	2.47459	0.971964	-0.399423	-0.96793	-0.71315
	74.4421	10.4837	12.3493	12.2783	12.7398	11.5126	9.28567		74.4235	3.29138	2.0507	2.23845	0.627542	-0.178437	-0.403968

## Sheet: Fig. S6c
		VEHICLE					ALISERTIB
	HK2	1.0437	0.8512	1.00415	1.00098	1.00125	0.002136	0.1878	0.955	0.0086	0.88807
	Glut1	0.684	0.8265	1.00069	1.00025	1.00077	0.16946	0.5535	1.175	0.0098	0.45599
	LDHA	1.002	1.0014	1.00143	1.00054	1.00044	0.666	0.13064	0.809	0.026	0.67046

## Sheet: Fig. S6f
	Time (minutes)	GBM22+siNT					GBM22+siMYC					GBM22+siAURAKA					GBM22+siSIMYC+siAURAKA
	1.4222	9.73067	10.5939	14.1324	10.6081	12.4857	6.44795	10.7113	2.85155	0.699878	8.04345	10.7936	10.9529	12.7839	9.72031	14.4521	10.7673	17.1624	10.7982	12.6104	14.8739
	10.3311	9.94838	9.99134	13.838	9.22471	12.1042	4.08407	7.0624	4.67494	-1.04344	6.08552	9.0543	8.50944	10.6342	11.4985	12.7078	5.40785	16.8073	9.06709	9.6143	12.2443
	19.2143	8.51141	8.78687	12.9454	8.64909	10.7442	3.48976	4.98073	2.89346	-2.12403	4.01412	6.4567	7.89567	8.69269	9.69727	10.5579	4.09873	13.9425	6.59189	8.61514	10.3238
	28.2426	53.4537	52.4441	61.9605	52.7258	61.0495	13.1965	18.4625	14.0422	16.3081	14.9454	22.4393	36.9539	39.926	39.5087	44.9368	18.7419	34.0963	26.8952	27.2859	27.2518
	37.0927	50.8463	50.6164	55.6312	49.7924	55.5044	14.4635	22.4202	14.52	18.2301	14.9596	22.5403	33.8863	38.1841	40.2819	42.3746	19.6355	34.9147	26.9781	25.1756	24.7723
	45.9434	43.0951	42.2189	47.4167	41.9068	46.3726	14.6177	48.3158	14.422	18.2029	14.1153	18.9318	28.2439	31.6057	34.9098	36.4689	18.8751	32.8263	25.6089	23.4274	23.0544
	54.9563	82.3144	83.0821	97.5446	82.2231	92.8196	31.0483	25.0066	32.0307	40.5878	29.463	26.6848	35.228	47.1863	41.8745	48.139	39.966	65.8782	52.9669	52.4861	51.0914
	63.8462	86.0136	86.4629	96.6497	82.7232	89.5877	30.5508	28.0564	32.2604	38.576	28.6252	24.6592	31.4021	42.0397	42.3128	43.9171	36.6814	61.4946	48.4787	49.4371	47.1967
	72.7892	85.8513	87.1073	96.9777	85.838	96.6943	32.251	37.5683	33.4023	36.1071	26.5493	28.2237	28.6134	38.89	40.9146	42.5628	39.9344	63.6934	45.5114	53.1927	51.6992
	81.7904	23.3342	17.6433	23.054	17.258	22.2385	8.29585	10.8021	8.37976	6.58786	8.20605	6.34629	10.3633	13.5288	12.0548	16.9984	12.9068	21.2455	17.8983	15.6274	16.8722
	90.7227	17.7091	13.0412	16.1819	13.0478	15.3163	5.81857	10.2132	4.85458	4.54627	4.6518	4.30216	5.72141	6.50032	7.91333	10.2011	8.60299	14.7009	11.6236	8.69888	10.4061
	99.5222	15.4804	12.284	14.6099	11.7334	13.514	4.42667	4.45218	3.85037	3.27682	3.59841	2.7041	4.08681	4.99673	6.46758	8.11764	6.97277	12.1314	8.96265	6.39243	8.58818

## Sheet: Fig. S6h
	U87-cMyc-OE+DMSO	U87-cMyc-OE+AlisertibI 5uM	U87-cMyc-T58A+DMSO	U87-cMyc-T58A+Alisertib 5uM
	87.1937		115.482	90.165
	99.998	72.9886	104.061	137.398
	114.341	87.4403	88.8325	112.145
	114.479	74.7149	109.137	121.992
	83.9877	83.2873	82.4873	136.003

## Sheet: Fig. S6i
		IgG			Myc
	GBM22	9.32916e-05	9.34411e-05	9.2554e-05	0.000293766	0.000294236	0.000291443
	GBM22AR	1.50622e-05	1.57226e-05	1.51896e-05	8.97729e-05	9.37087e-05	9.05325e-05
		IgG			Myc
	SF188	4.50881e-05	4.39436e-05	4.52937e-05	0.00144154	0.00140494	0.00144811
	SF188AR	3.42784e-05	3.45155e-05	3.3153e-05	0.000540155	0.000543892	0.000522422
		IgG			Myc
	U87	8.95359e-06	8.33753e-06	9.21264e-06	0.000196645	0.000183115	0.000202335
	U87AR	8.39079e-06	8.5781e-06	8.59148e-06	6.24031e-05	6.37962e-05	6.38957e-05
