# Supplementary material for: Aurora kinase A inhibition reverses the Warburg effect and elicits unique metabolic vulnerabilities in glioblastoma
Source: Nat Commun. 2021 Sep 1;12:5203. doi: 10.1038/s41467-021-25501-x (PMC8410792; doi:10.1038/s41467-021-25501-x)
Supplement: Supplementary file 4 — Source Data [file 41467_2021_25501_MOESM4_ESM.zip › Source Data/Figure S7.xlsx]

## Sheet: Fig. S7a
	DMSO	Alisertib 10 nM
	42.8437	50.7678
	36.7278	66.1904
	39.7211	67.421
	33.1811	66.7577

## Sheet: Fig. S7b
	Alisertib (nM)	GBM22				GBM22AR
	0	98.6946	93.2412	100.304	102.224	73.3304	94.4981	85.7019	113.576
	10	99.7875	101.232	104.946	104.137	96.6814	105.102	124.532	111.343
	20	100.263	100.566	102.075	94.5879	114.511	107.573	109.015	97.7297
	50	80.0102	73.749	74.9463	75.5855	105.738	104.248	96.9433	113.346
	100	70.6256	71.7555	71.4888	72.2135	100.241	115.968	111.383	122.036
	200	66.7393	64.428	64.186	69.7976	101.327	106.458	80.9798	99.8607
	500	71.6356	71.8315	74.632	71.1106	101.47	94.6904	101.493	105.26
	1000	66.8671	69.5863	67.5816	69.137	94.063	95.5552	89.7999	99.9321
	2000	67.8493	72.2168	66.9187	69.3965	110.876	110.086	98.4437	110.907
	5000	54.8657	53.671	52.0393	55.3619	83.065	74.3161	97.2222	94.5422
	10000	37.6355	39.0002	39.5623	37.2774	65.9714	70.8411	71.1809	69.6933
	20000	27.2276	29.7324	29.2496	30.9393	31.8718	37.3226	41.2225	23.7536
	50000	4.81761	3.7982	4.13563	3.02563	10.9781	12.9522	13.5572	8.0095
	100000	0.452418	0.458016	0.664392	0.809695	18.3077	14.3965	11.2155	11.3854
	200000	3.29308	3.61142	3.65519	2.32762	25.5361	23.8467	27.782	32.7111
	Alisertib (nM)	U87				U87AR
	0	99.8129	112.665	95.1757	100.872	77.2926	94.7565	105.903	100.175
	10	97.0749	98.1067	99.3883	94.7336	74.8352	117.076	108.368	106.299
	20	85.7221	84.0471	84.0358	89.5798	100.742	96.1643	94.321	120.816
	50	84.2444	74.8483	86.2244	78.6579	113.659	144.881	121.848	115.031
	100	73.7222	74.4918	76.0969	77.5886	111.781	109.633	108.238	133.285
	200	88.3391	82.5849	73.4113	76.3585	111.041	129.25	106.315	104.531
	500	68.0792	69.5682	75.6464	74.5596	108.802	108.789	118.881	119.689
	1000	75.4834	76.4478	73.1842	68.8748	106.096	110.733	123.971	104.974
	2000	64.2655	62.8837	60.5958	66.8573	106.358	111.121	106.663	121.085
	5000	66.5547	61.9271	57.3284	54.0976	120.735	133.795	118.094	101.374
	10000	52.3603	51.1766	49.1657	51.8763	103.54	100.794	99.3004	102.263
	20000	38.5229	38.5922	35.9665	40.3088	110.28	118.422	113.58	92.6086
	50000	31.3573	33.466	32.174	32.0882	85.5535	93.1901	85.5409	113.129
	100000	28.8289	31.1596	28.513	28.1506	88.3227	79.1969	84.2613	66.0082
	200000	31.8696	28.125	25.6216	24.609	79.3354	65.4609	67.0481	83.1009
	Alisertib (nM)	SF188				SF188AR
	0	100.564	99.4025	100.031	100.848	105.579	76.8996	92.4322	97.8178
	10	99.9091	102.206	103.732	102.288	88.2524	100.891	100.826	102.874
	20	58.8118	52.64	57.4113	56.026	64.7575	83.0613	77.9473	79.4911
	50	43.3101	46.2476	44.1139	50.8183	65.2904	72.397	71.8424	80.3238
	100	41.6277	40.7516	39.9314	36.703	73.3121	74.6219	69.2701	76.2224
	200	27.1263	31.8401	37.0886	33.3112	67.0422	65.3944	65.189	70.2649
	500	29.4073	27.6012	28.0432	25.5288	67.2246	64.8199	58.6392	67.7857
	1000	23.1162	27.1735	25.6948	27.1322	60.6548	60.6942	62.1743	60.9278
	2000	26.1407	24.5673	23.8684	22.8638	60.0656	57.8849	63.1492	58.673
	5000	18.4568	21.6852	21.6103	22.1149	47.1609	48.0842	54.4161	54.0391
	10000	14.5659	17.7192	16.6163	12.3725	46.777	47.9234	46.634	44.5062
	20000	9.77036	10.1272	10.9251	11.5734	38.8918	40.6275	44.1587	39.4853
	50000	9.76879	8.77568	8.44604	7.49913	40.5478	41.098	38.838	36.936
	100000	8.73437	9.92115	10.3704	11.141	37.6942	37.5685	41.5105	45.1388
	200000	7.67763	7.46601	6.4973	5.59676	42.6838	39.7774	42.4472	41.6266

## Sheet: Fig. S7c
	Time (minutes)	U87					U87AR
	1.41414	84.1631	79.2472	68.1871	87.4539	59.8566	401.446	452.664	261.987	327.515
	10.2679	76.1372	78.5991	60.9677	86.7308	52.2268	399.334	447.911	249.972	331.472
	19.0864	76.9462	76.7227	56.5013	81.0158	50.5508	405.924	461.069	257.076	330.265
	28.0936	24.2654	23.3408	15.8767	44.6686	15.4218	341.111	365.871	220.834	238.558
	36.9552	30.1369	28.6908	20.4403	48.0382	19.2445	315.274	327.828	220.939	228.759
	45.8425	27.1644	25.555	19.2449	46.464	14.8744	314.839	325.152	218.094	223.385
	54.8286	33.1849	47.1381	36.4322	55.4035	30.4289	518.533	606.945	276.462	383.683
	63.6884	39.6686	41.6662	36.9764	55.4666	34.0231	511.109	583.254	269.823	371.994
	72.5588	35.6351	37.8316	34.254	49.2373	29.7154	511.03	579.757	252.843	366.903
	81.5081	-9.86858	-0.409598	-9.76604	17.8056	-4.11448	236.172	262.566	147.916	135.851
	90.3821	-7.57782	3.32757	-4.40637	16.6502	-0.674601	214.01	223.795	134.375	132.427
	99.2617	-3.30404	3.7024	1.95539	20.56	7.4698	208.955	216.851	150.762	138.245

## Sheet: Fig. S7d
	shNT	shARKA-2
	112.05	152.21
	95.82	148.68
	68.16	153.3
	72.13	103.33
	125.76	142.75

## Sheet: Fig. S7f
	GBM12
	DMSO	Alisertib 1 μM	GTPP 0.5 μM	Combination
	95.1185	59.2333	43.5293	23.5928
	101.446	62.2773	49.5927	23.8854
	104.215	60.4664	53.9128	22.0388
	104.526	65.666	54.8388	17.9598
	U87
	DMSO	Alisertib 20 μM	GTPP 5 μM	Combination
	96.3597	44.6712	23.765	10.2263
	97.5926	43.0387	26.7485	7.53466
	102.055	44.2749	19.7869	6.81876
	103.993	49.0442	39.1811	7.31618
	GBM43
	DMSO	Alisertib 5 uM	GTPP 1 uM	Combination
	105.273	48.6078	65.1459	16.4517
	97.2976	47.0192	62.4676	13.5245
	98.7006	48.2199	65.3789	11.7407
	98.7291	49.5301	63.5712	11.0887
	HCT116
	DMSO	Alisertib 5 μM	GTPP 2 μM	Combination
	101.843	80.5507	103.255	15.5714
	97.6974	85.2579	99.6281	13.3963
	100.114	83.4648	102.037	14.0744
	100.346	81.3978	96.5607	13.3002

## Sheet: Fig. S7h
	SF188
	DMSO	Alisertib 50 nM	Metformin 5 mM	Combination
	80.8781	73.9401	75.3123	34.5979
	104.452	91.6245	108.807	39.6553
	96.0352	102.586	114.146	35.5236
	118.635	106.804	112.169	28.2095
	GBM22
	DMSO	Alisertib 10 μM	Metformin 15 mM	Combination
	97.5652	38.4396	51.0912	26.5731
	101.73	39.0716	52.5315	29.136
	99.4075	37.72	51.2696	28.4803
	101.298	37.1846	51.144	22.9611
	U87
	DMSO	Alisertib 15 μM	Metformin 5 mM	Combination
	80.8781	101.255	55.662	31.3097
	104.452	87.1577	61.0625	30.0885
	96.0352	90.3595	65.1795	30.2348
	118.635	92.4477	66.9284	41.27
	HCT116
	DMSO	Alisertib 5 uM	Metformin 40 mM	Combination
	92.2968	74.8191	55.7196	45.1328
	111.047	97.4392	59.3479	48.287
	114.316	92.7862	59.8397	48.3126
	82.3405	98.9396	62.7335	47.398
