# Supplementary material for: Aurora kinase A inhibition reverses the Warburg effect and elicits unique metabolic vulnerabilities in glioblastoma
Source: Nat Commun. 2021 Sep 1;12:5203. doi: 10.1038/s41467-021-25501-x (PMC8410792; doi:10.1038/s41467-021-25501-x)
Supplement: Supplementary file 4 — Source Data [file 41467_2021_25501_MOESM4_ESM.zip › Source Data/Figure S8.xlsx]

## Sheet: Fig. S8b
	GBM22
	DMSO	Alisertib 10uM	GTPP	Combination
	9.57	63.4	23.41	79.9
	9.28	68.7	22.49	83.9
	9.1	62.1	22.53	78.8
	SF188
	DMSO	Alisertib 0.2uM	GTPP 4uM	Combination
	17.92	44.36	26.9	56.5
	18.48	44.67	28.12	57.6
	19.11	43.94	26.99	56.5
	GBM12
	DMSO	Alisertib 5uM	GTPP 1uM	Combination
	14.01	19.06	34.3	63.7
	11.39	21.19	34.67	62.5
	17.99	20.64	32.82	61.4
	U87
	DMSO	Alisertib 5uM	GTPP 4uM	Combination
	7.78	39.7	25.71	64.2
	7.89	38.5	24.19	63.8
	7.8	31.6

## Sheet: Fig. S8d
	GBM22
	DMSO	Alisertib 10uM	GTPP 5uM	Combination
	9.41	27.6	50.9	86.2
	9.52	31.6	52.4	86.1
	10.6	28.1	51.4	83.1
	SF188
	DMSO	Alisertib 0.2uM	GTPP 4uM	Combination
	16.4	41.9	63.3	83.9
	15.8	41.3	64.1	83.7
	16.7	42	62.2	83.2
	GBM12
	DMSO	Alisertib 5uM	GTPP 1uM	Combination
	6.4	6.87	53.7	95.6
	7.68	7.53	55.6	95.6
	17.7	7.27	53.3	96.8
	U87
	DMSO	Alisertib 5uM	GTPP 4uM	Combination
	16.8	47.4	50.5	99.5
	16.4	47.6	53.5	99.7
	19.1	47.5	49.1	99.3
